# Supplementary material for: Interest rate volatility and financing of Islamic banks
Source: PLoS One. 2022 Jul 26;17(7):e0268906. doi: 10.1371/journal.pone.0268906 (PMC9321439; doi:10.1371/journal.pone.0268906)
Supplement: S1 Data — (XLSX) [file pone.0268906.s001.xlsx]

## Sheet: Sheet1
Date	Benchmark rate (1-month KIBOR)	Financing through Murabaha mode	Financing through lease (Ijarah)	Financing through Musharaka mode	D.Musharkah	Financing through Salam	Financing through Istisna	Financing through Qarz-e-Hasna	Financing through Mudarabah	Others
2006-12-01	0.0915	0.4	0.33	0.01	-	0.04	0.01	0	0	0.42
2007-03-01	0.0834	0.4	0.3	0.01	0.16	0.01	0.01	0	0	-0.03
2007-06-01	0.0887	0.449	0.302	0.007	0.29	0.012	0.01	0	0	-0.76
2007-09-01	0.088	0.409	0.288	0.016	0.47	0.014	0	0	0.1	-0.44
2007-12-01	0.0978	0.4451	0.2402	0.0155	0.2561	0.0138	0.0103	0.0001	0.0025	0.0162
2008-03-01	0.089	0.44	0.22	0.02	0.25	0.02	0.03	0	0	0.02
2008-06-01	0.1222	0.38	0.215	0.013	0.27	0.014	0.026	0	0.003	1.75
2008-09-01	0.1407	0.41	0.21	0.02	0.11	0.01	0.03	0	0	-0.66
2008-12-01	0.1427	0.406	0.205	0.017	0.03	0.018	0.029	0	0.002	0.05
2009-03-01	0.1346	0.376	0.203	0.009	0.04	0.022	0.032	0	0.012	-0.66
2009-06-01	0.1299	0.402	0.182	0.026	0.03	0.02	0.033	0	0.007	-0.12
2009-09-01	0.1236	0.36	0.22	0.03	-15	0.01	0.04	0	0	242.4
2009-12-01	0.12	0.423	0.142	0.018	26.9	0.012	0.061	0.036	0.004	-27.2
2010-03-01	0.115	0.375	0.14	0.017		0.04	0.065	0	0.002
2010-06-01	0.1199	0.442	0.145	0.036		0.02	0.039	0	0.002
2010-09-01	0.1202	0.433	0.136	0.012		0.008	0.054	0	0.002
2010-12-01	0.128	0.449	0.127	0.029		0.014	0.058	0	0.002
2011-03-01	0.1319	0.454	0.124	0.03		0.025	0.04	0	0.001
2011-06-01	0.1318	0.45	0.117	0.028		0.021	0.033	0	0.001
2011-09-01	0.1307	0.415	0.119	0.028		0.015	0.038	0	0.001
2011-12-01	0.1163	0.438	0.104	0.024		0.024	0.044	0	0.001
2011-12-02	0.1152	0.401	0.107	0.008		0.039	0.053	0	0.001
2012-06-01	0.1165	0.401	0.11	0.012		0.035	0.052	0	0.001
2012-09-01	0.0991	0.386	0.105	0.01		0.023	0.061	0	0.002
2012-12-01	0.0796	0.397	0.093	0.008		0.03	0.065	0	0.002
2013-03-01	0.0916	0.36	0.092	0.014		0.052	0.065	0	0.002
2013-06-01	0.0882	0.399	0.085	0.015		0.049	0.055	0	0.002
2013-09-01	0.0904	0.402	0.086	0.042		0.034	0.048	0	0.002
2013-12-01	0.0998	0.406	0.077	0.067		0.04	0.056	0	0.002
2014-03-01	0.1	0.33	0.084	0.086		0.058	0.06	0	0.002
2014-06-01	0.0954	0.298	0.085	0.0973		0.0443	0.066	0	0.0016
2014-09-01	0.0997	0.303	0.086	0.101		0.026	0.079	0	0.002
2014-12-01	0.0947	0.301	0.077	0.11		0.045	0.083	0	0.001
2015-03-01	0.0751	0.272	0.079	0.114		0.053	0.074	0	0.001
2015-06-01	0.0653	0.248	0.077	0.102		0.056	0.102	0	0.00118667
2015-09-01	0.0603	0.248	0.075	0.136		0.044	0.095	0	0.00108242
2015-12-01	0.0601	0.245	0.066	0.14		0.053	0.086	0	0.000978182
2016-03-01	0.0598	0.221	0.072	0.145		0.053	0.08	0	0.000873939
2016-06-01	0.057	0.201	0.072	0.129		0.033	0.073	0	0.000769697
2016-09-01	0.0574	0.4	0.33	0.01		0.033	7.0%.	0	0.000665455
2016-12-01	0.0572	0.158	0.068	0.156		0.044	0.084	0	0.000561212
2017-03-01	0.0576	0.164	0.064	0.163		0.052	0.089	0	0
2017-06-01	0.0573	0.17	0.068	0.179	29.6	0.052	0.072	0	0	16.3
2017-09-01	0.057	0.141	0.083	0.21	29.1	0.038	0.062	0	0	17.5
2017-12-01	0.0576	0.132	0.064	0.22	30.7	0.028	0.082	0	0	16.7
2018-03-01	0.0593	0.131	0.064	0.212	32.4	0.025	0.077	0	0	16.7
2018-06-01	0.065	0.134	0.066	0.2	33.7	0.028	0.064	0	0	17.1
2018-09-01	0.0752	0.128	0.066	0.215	33.4	0.023	0.076	0	0	15.8
2018-12-01	0.1006	0.136	0.062	0.199	33.3	0.024	0.091	0	0	15.5
2019-03-01	0.1016	0.141	0.062	0.197	32.9	0.024	0.093	0	0	15.3
2019-06-01	0.1227	0.135	0.061	0.2	33.6	0.026	0.089	0	0	15.3
2019-09-01	0.132	0.13	0.061	0.2	35	0.023	0.087	0	0	14.9
2019-12-01	0.1312	0.135	0.061	0.2	33.6	0.026	0.089	0	0	15.3
2020-03-01	0.1086	0.142	0.056	0.194	31.8	0.027	0.108	0	0	15.5

## Sheet: Sheet3
Date	1 Week Bid	1 Week Ask	2 Week Bid	2 Week Ask	1 Month Bid	1 Month Ask	3 Month Bid	3 Month Ask	6 Month Bid	6 Month Ask	9 Month Bid	9 Month Ask	1 Year Bid	1 Year Ask
2006-12-30	9.15	10.15	9.25	9.75	9.48	9.98	9.92	10.42	10.15	10.65	10.32	10.82	10.5	11
2006-12-29	8.86	9.86	9.25	9.75	9.48	9.98	9.92	10.42	10.15	10.65	10.3	10.8	10.5	11
2006-12-28	8.72	9.72	9.14	9.64	9.43	9.93	9.89	10.39	10.16	10.66	10.32	10.82	10.47	10.97
2006-12-27	8.65	9.65	9.06	9.56	9.31	9.81	9.88	10.38	10.15	10.65	10.33	10.83	10.48	10.98
2006-12-26	8.57	9.57	8.99	9.49	9.25	9.75	9.86	10.36	10.12	10.62	10.29	10.79	10.49	10.99
2006-12-25	7.35	8.35	8.97	9.47	9.25	9.75	9.85	10.35	10.13	10.63	10.29	10.79	10.45	10.95
2006-12-23	7.35	8.35	8.49	8.99	9.17	9.67	9.86	10.36	10.13	10.63	10.29	10.79	10.46	10.96
2006-12-22	7.45	8.45	8.49	8.99	9.17	9.67	9.86	10.36	10.1	10.6	10.29	10.79	10.46	10.96
2006-12-21	8.46	9.46	8.68	9.18	9.06	9.56	9.85	10.35	10.15	10.65	10.29	10.79	10.45	10.95
2006-12-20	8.93	9.93	9.2	9.7	9.47	9.97	9.9	10.4	10.15	10.65	10.3	10.8	10.46	10.96
2006-12-19	8.99	9.99	9.31	9.81	9.52	10.02	9.89	10.39	10.16	10.66	10.31	10.81	10.48	10.98
2006-12-18	9.05	10.05	9.34	9.84	9.51	10.01	9.89	10.39	10.12	10.62	10.3	10.8	10.47	10.97
2006-12-17	8.91	9.91	9.25	9.75	9.51	10.01	9.88	10.38	10.11	10.61	10.27	10.77	10.48	10.98
2006-12-16	8.91	9.91	9.02	9.52	9.36	9.86	9.84	10.34	10.11	10.61	10.26	10.76	10.44	10.94
2006-12-15	8.88	9.88	9.02	9.52	9.36	9.86	9.84	10.34	10.12	10.62	10.26	10.76	10.44	10.94
2006-12-14	8.61	9.61	8.98	9.48	9.31	9.81	9.81	10.31	10.1	10.6	10.26	10.76	10.45	10.95
2006-12-13	8.58	9.58	8.84	9.34	9.26	9.76	9.79	10.29	10.1	10.6	10.27	10.77	10.46	10.96
2006-12-12	8.57	9.57	8.83	9.33	9.24	9.74	9.79	10.29	10.08	10.58	10.26	10.76	10.43	10.93
2006-12-11	8.69	9.69	8.8	9.3	9.25	9.75	9.79	10.29	10.09	10.59	10.25	10.75	10.43	10.93
2006-12-10	8.66	9.66	8.87	9.37	9.21	9.71	9.79	10.29	10.07	10.57	10.26	10.76	10.45	10.95
2006-12-09	8.66	9.66	8.88	9.38	9.2	9.7	9.75	10.25	10.07	10.57	10.24	10.74	10.43	10.93
2006-12-08	8.33	9.33	8.88	9.38	9.2	9.7	9.75	10.25	10.08	10.58	10.24	10.74	10.43	10.93
2006-12-07	8.23	9.23	8.63	9.13	9.19	9.69	9.79	10.29	10.09	10.59	10.25	10.75	10.44	10.94
2006-12-06	8.57	9.57	8.61	9.11	9.19	9.69	9.78	10.28	10.1	10.6	10.26	10.76	10.44	10.94
2006-12-05	8.54	9.54	8.8	9.3	9.21	9.71	9.79	10.29	10.09	10.59	10.25	10.75	10.43	10.93
2006-12-04	8.51	9.51	8.78	9.28	9.17	9.67	9.79	10.29	10.05	10.55	10.25	10.75	10.43	10.93
2006-12-03	8.29	9.29	8.75	9.25	9.12	9.62	9.76	10.26	10.05	10.55	10.23	10.73	10.4	10.9
2006-12-02	8.29	9.29	8.61	9.11	9.07	9.57	9.73	10.23	10.03	10.53	10.21	10.71	10.39	10.89
2006-12-01	8.1	9.1	8.61	9.11	9.07	9.57	9.73	10.23	10.03	10.53	10.21	10.71	10.39	10.89
Date	1 Week Bid	1 Week Ask	2 Week Bid	2 Week Ask	1 Month Bid	1 Month Ask	3 Month Bid	3 Month Ask	6 Month Bid	6 Month Ask	9 Month Bid	9 Month Ask	1 Year Bid	1 Year Ask
2007-03-30	8.34	9.34	8.71	9.21	9.04	9.54	9.64	10.14	9.9	10.4	10.11	10.61	10.3	10.8
2007-03-29	8.33	9.33	8.73	9.23	9.06	9.56	9.66	10.16	9.89	10.39	10.11	10.61	10.32	10.82
2007-03-28	8.3	9.3	8.65	9.15	9	9.5	9.65	10.15	9.88	10.38	10.11	10.61	10.3	10.8
2007-03-27	8.7	9.7	8.85	9.35	9.12	9.62	9.64	10.14	9.89	10.39	10.14	10.64	10.33	10.83
2007-03-26	8.72	9.72	8.87	9.37	9.11	9.61	9.64	10.14	9.88	10.38	10.13	10.63	10.33	10.83
2007-03-24	8.72	9.72	8.85	9.35	9.13	9.63	9.64	10.14	9.93	10.43	10.16	10.66	10.36	10.86
2007-03-22	8.89	9.89	8.99	9.49	9.19	9.69	9.65	10.15	9.92	10.42	10.16	10.66	10.35	10.85
2007-03-21	8.98	9.98	9.05	9.55	9.22	9.72	9.66	10.16	9.93	10.43	10.15	10.65	10.35	10.85
2007-03-20	8.94	9.94	9.06	9.56	9.22	9.72	9.68	10.18	9.94	10.44	10.16	10.66	10.36	10.86
2007-03-19	8.97	9.97	9.08	9.58	9.25	9.75	9.68	10.18	9.93	10.43	10.16	10.66	10.37	10.87
2007-03-17	8.95	9.95	9.07	9.57	9.23	9.73	9.67	10.17	9.92	10.42	10.15	10.65	10.33	10.83
2007-03-16	8.92	9.92	9.05	9.55	9.21	9.71	9.67	10.17	9.92	10.42	10.14	10.64	10.32	10.82
2007-03-15	9	10	9.1	9.6	9.25	9.75	9.7	10.2	9.92	10.42	10.15	10.65	10.37	10.87
2007-03-14	8.97	9.97	9.06	9.56	9.23	9.73	9.68	10.18	9.93	10.43	10.17	10.67	10.37	10.87
2007-03-13	8.98	9.98	9.06	9.56	9.23	9.73	9.67	10.17	9.93	10.43	10.16	10.66	10.36	10.86
2007-03-12	9	10	9.05	9.55	9.23	9.73	9.68	10.18	9.94	10.44	10.18	10.68	10.36	10.86
2007-03-10	9.02	10.02	9.07	9.57	9.27	9.77	9.68	10.18	9.93	10.43	10.14	10.64	10.33	10.83
2007-03-09	9.01	10.01	9.08	9.58	9.26	9.76	9.69	10.19	9.94	10.44	10.18	10.68	10.35	10.85
2007-03-08	9.01	10.01	9.06	9.56	9.23	9.73	9.69	10.19	9.94	10.44	10.19	10.69	10.39	10.89
2007-03-07	9	10	9.05	9.55	9.23	9.73	9.69	10.19	9.93	10.43	10.16	10.66	10.36	10.86
2007-03-06	8.99	9.99	9.03	9.53	9.22	9.72	9.71	10.21	9.95	10.45	10.18	10.68	10.38	10.88
2007-03-05	8.98	9.98	9.05	9.55	9.2	9.7	9.71	10.21	9.95	10.45	10.18	10.68	10.38	10.88
2007-03-04	8.9	9.9	9	9.5	9.21	9.71	9.7	10.2	9.96	10.46	10.19	10.69	10.38	10.88
2007-03-03	8.9	9.9	9	9.5	9.2	9.7	9.7	10.2	9.96	10.46	10.19	10.69	10.38	10.88
2007-03-02	8.73	9.73	8.9	9.4	9.2	9.7	9.71	10.21	9.97	10.47	10.19	10.69	10.4	10.9
2007-03-01	8.93	9.93	9.02	9.52	9.15	9.65	9.73	10.23	9.96	10.46	10.19	10.69	10.38	10.88
Date	1 Week Bid	1 Week Ask	2 Week Bid	2 Week Ask	1 Month Bid	1 Month Ask	3 Month Bid	3 Month Ask	6 Month Bid	6 Month Ask	9 Month Bid	9 Month Ask	1 Year Bid	1 Year Ask
2007-06-30	8.87	9.87	8.83	9.33	8.92	9.42	9.09	9.59	9.52	10.02	9.76	10.26	9.93	10.43
2007-06-29	8.31	9.31	8.6	9.1	8.83	9.33	9.07	9.57	9.5	10	9.77	10.27	9.94	10.44
2007-06-28	8.52	9.52	8.71	9.21	8.89	9.39	9.08	9.58	9.5	10	9.78	10.28	9.94	10.44
2007-06-27	8.35	9.35	8.61	9.11	8.88	9.38	9.07	9.57	9.52	10.02	9.78	10.28	9.93	10.43
2007-06-26	8.37	9.37	8.61	9.11	8.93	9.43	9.06	9.56	9.49	9.99	9.78	10.28	9.94	10.44
2007-06-25	8.19	9.19	8.58	9.08	8.77	9.27	9.04	9.54	9.49	9.99	9.77	10.27	9.92	10.42
2007-06-23	8.08	9.08	8.62	9.12	8.79	9.29	9.06	9.56	9.5	10	9.78	10.28	9.91	10.41
2007-06-22	8.09	9.09	8.58	9.08	8.75	9.25	9.08	9.58	9.52	10.02	9.79	10.29	9.93	10.43
2007-06-21	8.25	9.25	8.7	9.2	8.83	9.33	9.09	9.59	9.51	10.01	9.79	10.29	9.93	10.43
2007-06-20	8.85	9.85	8.95	9.45	8.98	9.48	9.16	9.66	9.52	10.02	9.8	10.3	9.94	10.44
2007-06-19	8.86	9.86	8.95	9.45	8.96	9.46	9.15	9.65	9.52	10.02	9.81	10.31	9.95	10.45
2007-06-18	8.69	9.69	8.85	9.35	8.89	9.39	9.13	9.63	9.54	10.04	9.81	10.31	9.93	10.43
2007-06-16	8.24	9.24	8.59	9.09	8.78	9.28	9.11	9.61	9.53	10.03	9.83	10.33	9.96	10.46
2007-06-15	7.45	8.45	8.14	8.64	8.63	9.13	9.06	9.56	9.5	10	9.8	10.3	9.96	10.46
2007-06-14	8.26	9.26	8.59	9.09	8.8	9.3	9.11	9.61	9.52	10.02	9.82	10.32	9.97	10.47
2007-06-13	8.4	9.4	8.68	9.18	8.86	9.36	9.14	9.64	9.54	10.04	9.83	10.33	9.98	10.48
2007-06-12	8.68	9.68	8.79	9.29	8.92	9.42	9.15	9.65	9.54	10.04	9.83	10.33	9.99	10.49
2007-06-11	8.73	9.73	8.87	9.37	8.94	9.44	9.17	9.67	9.55	10.05	9.84	10.34	9.98	10.48
2007-06-09	8.77	9.77	8.85	9.35	8.93	9.43	9.19	9.69	9.56	10.06	9.84	10.34	9.98	10.48
2007-06-08	8.81	9.81	8.89	9.39	8.95	9.45	9.19	9.69	9.57	10.07	9.83	10.33	9.98	10.48
2007-06-07	8.76	9.76	8.89	9.39	8.93	9.43	9.19	9.69	9.59	10.09	9.84	10.34	9.99	10.49
2007-06-06	8.76	9.76	8.85	9.35	8.91	9.41	9.14	9.64	9.55	10.05	9.83	10.33	9.96	10.46
2007-06-05	8.51	9.51	8.69	9.19	8.84	9.34	9.14	9.64	9.53	10.03	9.81	10.31	9.96	10.46
2007-06-04	7.82	8.82	8.26	8.76	8.69	9.19	9.11	9.61	9.52	10.02	9.76	10.26	9.92	10.42
2007-06-02	7.36	8.36	8.07	8.57	8.63	9.13	9.1	9.6	9.53	10.03	9.78	10.28	9.94	10.44
2007-06-01	7.89	8.89	8.36	8.86	8.73	9.23	9.15	9.65	9.54	10.04	9.8	10.3	9.98	10.48
Week Bid	1 Week Ask	2 Week Bid	2 Week Ask	1 Month Bid	1 Month Ask	3 Month Bid	3 Month Ask	6 Month Bid	6 Month Ask	9 Month Bid	9 Month Ask	1 Year Bid	1 Year Ask
2007-06-30	8.87	9.87	8.83	9.33	8.92	9.42	9.09	9.59	9.52	10.02	9.76	10.26	9.93	10.43
2007-09-28	8.8	9.8	8.98	9.48	9.06	9.56	9.21	9.71	9.47	9.97	9.73	10.23	9.96	10.46
2007-09-27	8.75	9.75	8.98	9.48	9.07	9.57	9.2	9.7	9.47	9.97	9.72	10.22	9.96	10.46
2007-09-26	8.67	9.67	8.93	9.43	9.04	9.54	9.21	9.71	9.48	9.98	9.74	10.24	9.97	10.47
2007-09-25	8.9	9.9	9.05	9.55	9.11	9.61	9.23	9.73	9.5	10	9.74	10.24	9.98	10.48
2007-09-24	9.02	10.02	9.11	9.61	9.12	9.62	9.22	9.72	9.48	9.98	9.74	10.24	9.93	10.43
2007-09-22	9.07	10.07	9.15	9.65	9.12	9.62	9.24	9.74	9.5	10	9.76	10.26	9.97	10.47
2007-09-21	9.08	10.08	9.16	9.66	9.13	9.63	9.24	9.74	9.5	10	9.77	10.27	9.99	10.49
2007-09-20	9.07	10.07	9.18	9.68	9.16	9.66	9.24	9.74	9.51	10.01	9.77	10.27	10	10.5
2007-09-19	9.06	10.06	9.13	9.63	9.13	9.63	9.24	9.74	9.5	10	9.76	10.26	9.99	10.49
2007-09-18	9.04	10.04	9.11	9.61	9.11	9.61	9.24	9.74	9.5	10	9.78	10.28	9.98	10.48
2007-09-17	9.02	10.02	9.07	9.57	9.11	9.61	9.23	9.73	9.51	10.01	9.79	10.29	9.99	10.49
2007-09-15	8.78	9.78	8.95	9.45	9.01	9.51	9.19	9.69	9.5	10	9.76	10.26	9.96	10.46
2007-09-14	8.75	9.75	8.92	9.42	9.01	9.51	9.19	9.69	9.51	10.01	9.77	10.27	9.99	10.49
2007-09-13	8.75	9.75	8.92	9.42	9.01	9.51	9.19	9.69	9.51	10.01	9.77	10.27	9.99	10.49
2007-09-12	8.87	9.87	8.99	9.49	9.05	9.55	9.22	9.72	9.52	10.02	9.79	10.29	10	10.5
2007-09-11	8.71	9.71	8.89	9.39	9	9.5	9.21	9.71	9.5	10	9.78	10.28	9.99	10.49
2007-09-10	8.78	9.78	8.91	9.41	9.01	9.51	9.22	9.72	9.51	10.01	9.79	10.29	10.01	10.51
2007-09-08	8.71	9.71	8.91	9.41	9.01	9.51	9.21	9.71	9.51	10.01	9.78	10.28	10.01	10.51
2007-09-07	8.8	9.8	8.92	9.42	9.01	9.51	9.23	9.73	9.52	10.02	9.8	10.3	10.02	10.52
2007-09-06	8.54	9.54	8.83	9.33	8.94	9.44	9.22	9.72	9.52	10.02	9.79	10.29	10.01	10.51
2007-09-05	8.5	9.5	8.8	9.3	8.93	9.43	9.23	9.73	9.56	10.06	9.79	10.29	10	10.5
2007-09-04	8.65	9.65	8.87	9.37	8.99	9.49	9.26	9.76	9.59	10.09	9.81	10.31	10.03	10.53
2007-09-03	8.78	9.78	8.94	9.44	9.03	9.53	9.29	9.79	9.57	10.07	9.8	10.3	10.01	10.51
2007-09-01	8.85	9.85	8.97	9.47	9.05	9.55	9.29	9.79	9.59	10.09	9.81	10.31	10.02	10.52
Date	1 Week Bid	1 Week Ask	2 Week Bid	2 Week Ask	1 Month Bid	1 Month Ask	3 Month Bid	3 Month Ask	6 Month Bid	6 Month Ask	9 Month Bid	9 Month Ask	1 Year Bid	1 Year Ask
2007-12-31	9.78	10.78	9.72	10.22	9.54	10.04	9.42	9.92	9.5	10	9.7	10.2	9.93	10.43
2007-12-29	9.7	10.7	9.64	10.14	9.52	10.02	9.39	9.89	9.49	9.99	9.72	10.22	9.94	10.44
2007-12-27	9.7	10.7	9.64	10.14	9.52	10.02	9.39	9.89	9.49	9.99	9.72	10.22	9.94	10.44
2007-12-26	9.66	10.66	9.6	10.1	9.47	9.97	9.37	9.87	9.48	9.98	9.72	10.22	9.93	10.43
2007-12-24	9.62	10.62	9.6	10.1	9.51	10.01	9.4	9.9	9.48	9.98	9.7	10.2	9.93	10.43
2007-12-22	9.63	10.63	9.62	10.12	9.53	10.03	9.41	9.91	9.48	9.98	9.71	10.21	9.92	10.42
2007-12-21	9.63	10.63	9.62	10.12	9.53	10.03	9.41	9.91	9.48	9.98	9.71	10.21	9.92	10.42
2007-12-20	9.63	10.63	9.62	10.12	9.53	10.03	9.41	9.91	9.48	9.98	9.71	10.21	9.92	10.42
2007-12-19	9.63	10.63	9.62	10.12	9.53	10.03	9.41	9.91	9.48	9.98	9.71	10.21	9.92	10.42
2007-12-18	9.6	10.6	9.62	10.12	9.48	9.98	9.38	9.88	9.48	9.98	9.71	10.21	9.93	10.43
2007-12-17	9.46	10.46	9.54	10.04	9.46	9.96	9.35	9.85	9.48	9.98	9.71	10.21	9.93	10.43
2007-12-15	9.31	10.31	9.45	9.95	9.41	9.91	9.34	9.84	9.46	9.96	9.69	10.19	9.92	10.42
2007-12-14	9.14	10.14	9.34	9.84	9.35	9.85	9.31	9.81	9.46	9.96	9.71	10.21	9.94	10.44
2007-12-13	9.07	10.07	9.36	9.86	9.34	9.84	9.31	9.81	9.46	9.96	9.71	10.21	9.94	10.44
2007-12-12	9.07	10.07	9.31	9.81	9.29	9.79	9.3	9.8	9.47	9.97	9.7	10.2	9.92	10.42
2007-12-11	9.18	10.18	9.41	9.91	9.3	9.8	9.32	9.82	9.48	9.98	9.69	10.19	9.94	10.44
2007-12-10	8.82	9.82	9.11	9.61	9.2	9.7	9.26	9.76	9.48	9.98	9.7	10.2	9.92	10.42
2007-12-08	8.76	9.76	9.13	9.63	9.21	9.71	9.26	9.76	9.47	9.97	9.7	10.2	9.94	10.44
2007-12-07	8.86	9.86	9.1	9.6	9.22	9.72	9.26	9.76	9.46	9.96	9.69	10.19	9.93	10.43
2007-12-06	8.56	9.56	8.89	9.39	9.14	9.64	9.23	9.73	9.45	9.95	9.69	10.19	9.91	10.41
2007-12-05	8.84	9.84	9	9.5	9.14	9.64	9.23	9.73	9.46	9.96	9.7	10.2	9.93	10.43
2007-12-04	8.82	9.82	8.97	9.47	9.12	9.62	9.22	9.72	9.44	9.94	9.68	10.18	9.92	10.42
2007-12-03	8.67	9.67	8.87	9.37	9.07	9.57	9.23	9.73	9.45	9.95	9.69	10.19	9.9	10.4
Date	1 Week Bid	1 Week Ask	2 Week Bid	2 Week Ask	1 Month Bid	1 Month Ask	3 Month Bid	3 Month Ask	6 Month Bid	6 Month Ask	9 Month Bid	9 Month Ask	1 Year Bid	1 Year Ask
2008-03-31	8.9	9.9	9.23	9.73	9.42	9.92	9.64	10.14	9.82	10.32	9.98	10.48	10.22	10.72
2008-03-29	8.85	9.85	9.2	9.7	9.41	9.91	9.67	10.17	9.84	10.34	9.96	10.46	10.21	10.71
2008-03-28	8	9	8.99	9.49	9.36	9.86	9.59	10.09	9.82	10.32	9.95	10.45	10.21	10.71
2008-03-27	8.35	9.35	9.06	9.56	9.44	9.94	9.67	10.17	9.85	10.35	9.96	10.46	10.2	10.7
2008-03-26	9.32	10.32	9.56	10.06	9.64	10.14	9.73	10.23	9.89	10.39	9.98	10.48	10.22	10.72
2008-03-25	9.69	10.69	9.77	10.27	9.72	10.22	9.76	10.26	9.88	10.38	9.99	10.49	10.22	10.72
2008-03-24	9.88	10.88	9.86	10.36	9.75	10.25	9.78	10.28	9.89	10.39	9.99	10.49	10.22	10.72
2008-03-22	9.85	10.85	9.82	10.32	9.72	10.22	9.73	10.23	9.87	10.37	9.98	10.48	10.21	10.71
2008-03-20	9.42	10.42	9.55	10.05	9.63	10.13	9.72	10.22	9.87	10.37	10	10.5	10.21	10.71
2008-03-19	9.73	10.73	9.73	10.23	9.68	10.18	9.73	10.23	9.87	10.37	10	10.5	10.22	10.72
2008-03-18	9.87	10.87	9.79	10.29	9.7	10.2	9.74	10.24	9.86	10.36	10.01	10.51	10.22	10.72
2008-03-17	9.9	10.9	9.78	10.28	9.7	10.2	9.71	10.21	9.86	10.36	10.01	10.51	10.22	10.72
2008-03-15	9.81	10.81	9.77	10.27	9.64	10.14	9.67	10.17	9.84	10.34	9.98	10.48	10.21	10.71
2008-03-14	9.47	10.47	9.53	10.03	9.5	10	9.64	10.14	9.83	10.33	9.97	10.47	10.19	10.69
2008-03-13	9.33	10.33	9.4	9.9	9.44	9.94	9.59	10.09	9.81	10.31	9.98	10.48	10.2	10.7
2008-03-12	8.93	9.93	9.19	9.69	9.34	9.84	9.54	10.04	9.78	10.28	9.96	10.46	10.19	10.69
2008-03-11	9.28	10.28	9.32	9.82	9.42	9.92	9.54	10.04	9.77	10.27	9.96	10.46	10.18	10.68
2008-03-10	8.63	9.63	9	9.5	9.26	9.76	9.52	10.02	9.77	10.27	9.95	10.45	10.19	10.69
2008-03-08	8.83	9.83	9.12	9.62	9.28	9.78	9.54	10.04	9.76	10.26	9.96	10.46	10.19	10.69
2008-03-07	9.41	10.41	9.47	9.97	9.47	9.97	9.58	10.08	9.76	10.26	9.96	10.46	10.18	10.68
2008-03-06	9.5	10.5	9.53	10.03	9.51	10.01	9.6	10.1	9.77	10.27	9.97	10.47	10.19	10.69
2008-03-05	9.49	10.49	9.52	10.02	9.5	10	9.59	10.09	9.76	10.26	9.97	10.47	10.18	10.68
2008-03-04	8.96	9.96	9.23	9.73	9.4	9.9	9.56	10.06	9.76	10.26	9.97	10.47	10.18	10.68
2008-03-03	9.1	10.1	9.29	9.79	9.42	9.92	9.58	10.08	9.75	10.25	9.98	10.48	10.19	10.69
2008-03-01	9.07	10.07	9.28	9.78	9.42	9.92	9.56	10.06	9.76	10.26	9.97	10.47	10.2	10.7
Date	1 Week Bid	1 Week Ask	2 Week Bid	2 Week Ask	1 Month Bid	1 Month Ask	3 Month Bid	3 Month Ask	6 Month Bid	6 Month Ask	9 Month Bid	9 Month Ask	1 Year Bid	1 Year Ask
2008-06-30	12.22	13.22	12.79	13.29	13.14	13.64	13.38	13.88	13.69	14.19	13.86	14.36	13.97	14.47
2008-06-28	12.1	13.1	12.74	13.24	13.08	13.58	13.32	13.82	13.65	14.15	13.83	14.33	13.91	14.41
2008-06-27	12.9	13.9	13.2	13.7	13.13	13.63	13.32	13.82	13.6	14.1	13.76	14.26	13.89	14.39
2008-06-26	13.01	14.01	13.17	13.67	13.22	13.72	13.29	13.79	13.55	14.05	13.69	14.19	13.79	14.29
2008-06-25	12.82	13.82	12.97	13.47	13.11	13.61	13.16	13.66	13.38	13.88	13.55	14.05	13.68	14.18
2008-06-24	12.45	13.45	12.84	13.34	12.89	13.39	13.07	13.57	13.24	13.74	13.41	13.91	13.56	14.06
2008-06-23	10.95	11.95	12.27	12.77	12.53	13.03	12.83	13.33	13	13.5	13.15	13.65	13.3	13.8
2008-06-21	10.84	11.84	11.9	12.4	12.26	12.76	12.69	13.19	12.85	13.35	13	13.5	13.16	13.66
2008-06-20	10.89	11.89	11.99	12.49	12.23	12.73	12.48	12.98	12.67	13.17	12.81	13.31	13.01	13.51
2008-06-19	11.35	12.35	12.38	12.88	12.37	12.87	12.54	13.04	12.72	13.22	12.84	13.34	13.01	13.51
2008-06-18	11.87	12.87	12.51	13.01	12.41	12.91	12.54	13.04	12.72	13.22	12.84	13.34	13.01	13.51
2008-06-17	11.69	12.69	11.89	12.39	12.12	12.62	12.41	12.91	12.61	13.11	12.77	13.27	12.94	13.44
2008-06-16	11.79	12.79	11.84	12.34	12.08	12.58	12.38	12.88	12.64	13.14	12.78	13.28	12.96	13.46
2008-06-14	11.69	12.69	11.76	12.26	12.09	12.59	12.36	12.86	12.54	13.04	12.77	13.27	12.93	13.43
2008-06-13	11.2	12.2	11.35	11.85	11.74	12.24	12.19	12.69	12.47	12.97	12.74	13.24	12.91	13.41
2008-06-12	9.98	10.98	10.78	11.28	11.46	11.96	12.12	12.62	12.44	12.94	12.72	13.22	12.91	13.41
2008-06-11	10.53	11.53	11.05	11.55	11.53	12.03	12.16	12.66	12.46	12.96	12.74	13.24	12.92	13.42
2008-06-10	10.68	11.68	11.11	11.61	11.63	12.13	12.19	12.69	12.44	12.94	12.72	13.22	12.92	13.42
2008-06-09	11.05	12.05	11.33	11.83	11.78	12.28	12.24	12.74	12.47	12.97	12.74	13.24	12.95	13.45
2008-06-07	11.13	12.13	11.53	12.03	11.95	12.45	12.26	12.76	12.5	13	12.76	13.26	12.98	13.48
2008-06-06	11.43	12.43	11.63	12.13	12.01	12.51	12.24	12.74	12.48	12.98	12.74	13.24	12.98	13.48
2008-06-05	11.85	12.85	11.78	12.28	12.05	12.55	12.31	12.81	12.56	13.06	12.77	13.27	12.98	13.48
2008-06-04	10.91	11.91	11.25	11.75	11.83	12.33	12.24	12.74	12.51	13.01	12.74	13.24	12.94	13.44
2008-06-03	10.88	11.88	11.31	11.81	11.93	12.43	12.36	12.86	12.56	13.06	12.76	13.26	12.97	13.47
2008-06-02	11.5	12.5	11.51	12.01	12.06	12.56	12.44	12.94	12.65	13.15	12.85	13.35	13.05	13.55
Date	1 Week Bid	1 Week Ask	2 Week Bid	2 Week Ask	1 Month Bid	1 Month Ask	3 Month Bid	3 Month Ask	6 Month Bid	6 Month Ask	9 Month Bid	9 Month Ask	1 Year Bid	1 Year Ask
2008-09-30	14.07	15.07	14.04	14.54	14.02	14.52	13.99	14.49	14.02	14.52	14.08	14.58	14.16	14.66
2008-09-29	13.77	14.77	13.78	14.28	13.83	14.33	13.83	14.33	13.89	14.39	13.97	14.47	14.08	14.58
2008-09-27	13.62	14.62	13.73	14.23	13.78	14.28	13.73	14.23	13.78	14.28	13.86	14.36	13.98	14.48
2008-09-26	13.15	14.15	13.56	14.06	13.64	14.14	13.63	14.13	13.69	14.19	13.78	14.28	13.91	14.41
2008-09-25	13.21	14.21	13.51	14.01	13.61	14.11	13.61	14.11	13.68	14.18	13.77	14.27	13.88	14.38
2008-09-24	13.34	14.34	13.55	14.05	13.61	14.11	13.61	14.11	13.65	14.15	13.75	14.25	13.86	14.36
2008-09-23	13.3	14.3	13.53	14.03	13.56	14.06	13.55	14.05	13.6	14.1	13.71	14.21	13.82	14.32
2008-09-22	13.24	14.24	13.51	14.01	13.48	13.98	13.49	13.99	13.55	14.05	13.67	14.17	13.78	14.28
2008-09-20	13.1	14.1	13.38	13.88	13.43	13.93	13.47	13.97	13.53	14.03	13.65	14.15	13.77	14.27
2008-09-19	13.11	14.11	13.36	13.86	13.42	13.92	13.46	13.96	13.53	14.03	13.64	14.14	13.76	14.26
2008-09-18	13.03	14.03	13.3	13.8	13.36	13.86	13.41	13.91	13.5	14	13.6	14.1	13.76	14.26
2008-09-17	12.95	13.95	13.22	13.72	13.29	13.79	13.39	13.89	13.49	13.99	13.6	14.1	13.77	14.27
2008-09-16	12.84	13.84	13.08	13.58	13.23	13.73	13.36	13.86	13.47	13.97	13.57	14.07	13.76	14.26
2008-09-15	12.74	13.74	13.01	13.51	13.17	13.67	13.32	13.82	13.43	13.93	13.54	14.04	13.76	14.26
2008-09-13	12.51	13.51	12.88	13.38	13.12	13.62	13.31	13.81	13.43	13.93	13.56	14.06	13.77	14.27
2008-09-12	12.2	13.2	12.75	13.25	13.01	13.51	13.27	13.77	13.4	13.9	13.53	14.03	13.75	14.25
2008-09-11	12.13	13.13	12.71	13.21	13	13.5	13.25	13.75	13.38	13.88	13.51	14.01	13.75	14.25
2008-09-10	12.27	13.27	12.76	13.26	13	13.5	13.25	13.75	13.39	13.89	13.52	14.02	13.75	14.25
2008-09-09	12.77	13.77	13.03	13.53	13.15	13.65	13.31	13.81	13.4	13.9	13.54	14.04	13.74	14.24
2008-09-08	12.75	13.75	12.98	13.48	13.13	13.63	13.29	13.79	13.38	13.88	13.53	14.03	13.73	14.23
2008-09-06	12.67	13.67	12.93	13.43	13.02	13.52	13.23	13.73	13.34	13.84	13.49	13.99	13.71	14.21
2008-09-05	12.61	13.61	12.81	13.31	12.98	13.48	13.21	13.71	13.31	13.81	13.48	13.98	13.69	14.19
2008-09-04	12.79	13.79	12.96	13.46	13.04	13.54	13.2	13.7	13.33	13.83	13.48	13.98	13.69	14.19
2008-09-03	12.68	13.68	12.86	13.36	12.92	13.42	13.16	13.66	13.29	13.79	13.44	13.94	13.67	14.17
2008-09-02	12.69	13.69	12.79	13.29	12.88	13.38	13.17	13.67	13.3	13.8	13.44	13.94	13.65	14.15
2008-09-01	12.69	13.69	12.79	13.29	12.88	13.38	13.17	13.67	13.3	13.8	13.44	13.94	13.65	14.15
Date	1 Week Bid	1 Week Ask	2 Week Bid	2 Week Ask	1 Month Bid	1 Month Ask	3 Month Bid	3 Month Ask	6 Month Bid	6 Month Ask	9 Month Bid	9 Month Ask	1 Year Bid	1 Year Ask
2008-12-31	14.27	14.77	14.02	14.52	14.17	14.67	15.27	15.52	15.45	15.7	15.52	16.02	15.61	16.11
2009-03-31	13.46	13.96	12.95	13.45	12.62	13.12	12.52	12.77	12.6	12.85	13	13.5	13.41	13.91
2009-03-30	13.7	14.2	12.95	13.45	12.54	13.04	12.43	12.68	12.5	12.75	13.02	13.52	13.43	13.93
2009-03-28	12.78	13.28	12.34	12.84	12.24	12.74	12.28	12.53	12.37	12.62	13.01	13.51	13.42	13.92
2009-03-27	13.23	13.73	12.49	12.99	12.22	12.72	12.2	12.45	12.33	12.58	13	13.5	13.44	13.94
2009-03-26	10.52	11.02	11.03	11.53	11.57	12.07	12	12.25	12.26	12.51	12.98	13.48	13.43	13.93
2009-03-25	11.16	11.66	11.36	11.86	11.7	12.2	11.95	12.2	12.21	12.46	12.99	13.49	13.44	13.94
2009-03-24	10.95	11.45	11.35	11.85	11.75	12.25	11.95	12.2	12.22	12.47	12.99	13.49	13.44	13.94
2009-03-21	11.68	12.18	11.84	12.34	11.94	12.44	11.94	12.19	12.23	12.48	12.99	13.49	13.42	13.92
2009-03-20	12.83	13.33	12.39	12.89	12.02	12.52	11.95	12.2	12.27	12.52	13.01	13.51	13.46	13.96
2009-03-19	12.35	12.85	12.1	12.6	11.89	12.39	11.88	12.13	12.27	12.52	13.03	13.53	13.48	13.98
2009-03-18	12.48	12.98	12.17	12.67	11.89	12.39	11.85	12.1	12.22	12.47	13.03	13.53	13.47	13.97
2009-03-17	12.35	12.85	12.05	12.55	11.84	12.34	11.8	12.05	12.19	12.44	13.04	13.54	13.47	13.97
2009-03-16	11.15	11.65	11.38	11.88	11.65	12.15	11.77	12.02	12.19	12.44	13.04	13.54	13.46	13.96
2009-03-14	11.16	11.66	11.38	11.88	11.64	12.14	11.76	12.01	12.18	12.43	13.04	13.54	13.46	13.96
2009-03-13	12.36	12.86	11.91	12.41	11.88	12.38	11.77	12.02	12.19	12.44	13.03	13.53	13.46	13.96
2009-03-12	12.3	12.8	11.89	12.39	11.83	12.33	11.76	12.01	12.2	12.45	13.04	13.54	13.48	13.98
2009-03-11	10.89	11.39	11.07	11.57	11.18	11.68	11.7	11.95	12.21	12.46	13.05	13.55	13.48	13.98
2009-03-09	10.89	11.39	11.06	11.56	11.18	11.68	11.73	11.98	12.25	12.5	13.07	13.57	13.5	14
2009-03-07	11.26	11.76	11.29	11.79	11.19	11.69	11.76	12.01	12.26	12.51	13.09	13.59	13.55	14.05
2009-03-06	11.11	11.61	11	11.5	10.99	11.49	11.71	11.96	12.23	12.48	13.07	13.57	13.56	14.06
2009-03-05	10.22	10.72	10.47	10.97	10.6	11.1	11.67	11.92	12.25	12.5	13.07	13.57	13.55	14.05
2009-03-04	9.66	10.16	10.1	10.6	10.45	10.95	11.7	11.95	12.29	12.54	13.11	13.61	13.63	14.13
2009-03-03	9.49	9.99	10	10.5	10.51	11.01	11.88	12.13	12.46	12.71	13.23	13.73	13.74	14.24
2009-03-02	9.43	9.93	10.01	10.51	10.64	11.14	11.97	12.22	12.6	12.85	13.39	13.89	13.86	14.36
Date	1 Week Bid	1 Week Ask	2 Week Bid	2 Week Ask	1 Month Bid	1 Month Ask	3 Month Bid	3 Month Ask	6 Month Bid	6 Month Ask	9 Month Bid	9 Month Ask	1 Year Bid	1 Year Ask
2009-06-30	12.99	13.49	12.83	13.33	12.76	13.26	12.52	12.77	12.51	12.76	12.69	13.19	12.81	13.31
2009-06-29	12.8	13.3	12.76	13.26	12.73	13.23	12.5	12.75	12.5	12.75	12.69	13.19	12.81	13.31
2009-06-27	12.84	13.34	12.8	13.3	12.74	13.24	12.52	12.77	12.52	12.77	12.72	13.22	12.84	13.34
2009-06-26	11.77	12.27	12.3	12.8	12.55	13.05	12.51	12.76	12.51	12.76	12.71	13.21	12.71	13.33
2009-06-25	12.34	12.84	12.57	13.07	12.72	13.22	12.51	12.76	12.52	12.77	12.72	13.22	12.88	13.38
2009-06-24	12.9	13.4	12.86	13.36	12.85	13.35	12.53	12.78	12.54	12.79	12.73	13.23	12.9	13.4
2009-06-23	12.02	12.52	12.61	13.11	12.77	13.27	12.55	12.8	12.55	12.8	12.75	13.25	12.91	13.41
2009-06-22	12.84	13.34	12.92	13.42	12.91	13.41	12.61	12.86	12.62	12.87	12.77	13.27	12.95	13.45
2009-06-20	12.98	13.48	13.05	13.55	12.98	13.48	12.64	12.89	12.66	12.91	12.8	13.3	13	13.5
2009-06-19	13.05	13.55	13.09	13.59	13	13.5	12.65	12.9	12.66	12.91	12.81	13.31	13	13.5
2009-06-18	12.71	13.21	12.91	13.41	12.86	13.36	12.68	12.93	12.67	12.92	12.86	13.36	13.08	13.58
2009-06-17	13.11	13.61	13.03	13.53	13	13.5	12.8	13.05	12.8	13.05	13.05	13.55	13.27	13.77
2009-06-16	13.11	13.61	13.03	13.53	13	13.5	12.8	13.05	12.8	13.05	13.05	13.55	13.27	13.77
2009-06-15	13.03	13.53	12.94	13.44	12.87	13.37	12.8	13.05	12.8	13.05	13.06	13.56	13.3	13.8
2009-06-13	11.8	12.3	12.01	12.51	12.38	12.88	12.73	12.98	12.8	13.05	13.09	13.59	13.34	13.84
2009-06-12	9.59	10.09	10.73	11.23	12.31	12.81	12.75	13	12.81	13.06	13.12	13.62	13.35	13.85
2009-06-11	9.96	10.46	10.97	11.47	12.5	13	12.96	13.21	13.02	13.27	13.29	13.79	13.45	13.95
2009-06-10	10.71	11.21	11.65	12.15	12.7	13.2	13.18	13.43	13.26	13.51	13.44	13.94	13.54	14.04
2009-06-09	10.96	11.46	11.95	12.45	12.85	13.35	13.3	13.55	13.38	13.63	13.49	13.99	13.58	14.08
2009-06-08	12.15	12.65	12.53	13.03	13.02	13.52	13.35	13.6	13.4	13.65	13.49	13.99	13.58	14.08
2009-06-06	12.6	13.1	12.81	13.31	13.1	13.6	13.39	13.64	13.46	13.71	13.5	14	13.6	14.1
2009-06-05	12.45	12.95	12.73	13.23	13.1	13.6	13.41	13.66	13.46	13.71	13.51	14.01	13.61	14.11
2009-06-04	12.93	13.43	12.94	13.44	13.18	13.68	13.44	13.69	13.48	13.73	13.51	14.01	13.6	14.1
2009-06-03	12.71	13.21	12.83	13.33	13.17	13.67	13.45	13.7	13.49	13.74	13.53	14.03	13.6	14.1
2009-06-02	12.39	12.89	12.68	13.18	13.09	13.59	13.46	13.71	13.49	13.74	13.52	14.02	13.59	14.09
2009-06-01	12.74	13.24	12.87	13.37	13.11	13.61	13.47	13.72	13.49	13.74	13.53	14.03	13.61	14.11
Date	1 Week Bid	1 Week Ask	2 Week Bid	2 Week Ask	1 Month Bid	1 Month Ask	3 Month Bid	3 Month Ask	6 Month Bid	6 Month Ask	9 Month Bid	9 Month Ask	1 Year Bid	1 Year Ask
2009-09-30	12.36	12.86	12.3	12.8	12.29	12.79	12.35	12.6	12.4	12.65	12.4	12.91	12.43	12.93
2009-09-29	12.29	12.79	12.25	12.75	12.24	12.74	12.34	12.59	12.4	12.65	12.4	12.9	12.43	12.93
2009-09-28	12.26	12.76	12.23	12.73	12.24	12.74	12.33	12.58	12.4	12.65	12.4	12.9	12.44	12.94
2009-09-26	12.27	12.77	12.24	12.74	12.23	12.73	12.33	12.58	12.41	12.66	12.41	12.91	12.45	12.95
2009-09-25	11.8	12.3	12.01	12.51	12.18	12.68	12.32	12.57	12.41	12.66	12.41	12.9	12.43	12.93
2009-09-24	11.75	12.25	11.98	12.48	12.17	12.67	12.32	12.57	12.4	12.65	12.4	12.91	12.41	12.91
2009-09-19	12.18	12.68	12.23	12.73	12.27	12.77	12.36	12.61	12.41	12.66	12.41	12.91	12.42	12.92
2009-09-18	12.11	12.61	12.17	12.67	12.25	12.75	12.35	12.6	12.41	12.66	12.39	12.89	12.4	12.9
2009-09-17	12.23	12.73	12.24	12.74	12.26	12.76	12.35	12.6	12.42	12.67	12.39	12.89	12.4	12.9
2009-09-16	12.2	12.7	12.22	12.72	12.26	12.76	12.35	12.6	12.41	12.66	12.4	12.9	12.41	12.91
2009-09-15	12.17	12.67	12.19	12.69	12.24	12.74	12.34	12.59	12.4	12.65	12.37	12.87	12.39	12.89
2009-09-14	12.17	12.67	12.2	12.7	12.25	12.75	12.36	12.61	12.42	12.67	12.39	12.89	12.41	12.91
2009-09-12	12.17	12.67	12.22	12.72	12.25	12.75	12.36	12.61	12.43	12.68	12.4	12.9	12.41	12.91
2009-09-11	11.91	12.41	12.11	12.61	12.23	12.73	12.35	12.6	12.41	12.66	12.37	12.87	12.39	12.89
2009-09-10	12.16	12.66	12.24	12.74	12.28	12.78	12.35	12.6	12.43	12.68	12.39	12.89	12.4	12.9
2009-09-09	12.06	12.56	12.19	12.69	12.24	12.74	12.3	12.55	12.31	12.56	12.3	12.8	12.34	12.84
2009-09-08	12.08	12.58	12.21	12.71	12.24	12.74	12.3	12.55	12.31	12.56	12.31	12.81	12.34	12.84
2009-09-07	12.07	12.57	12.17	12.67	12.22	12.72	12.3	12.55	12.31	12.56	12.31	12.81	12.34	12.84
2009-09-05	12.14	12.64	12.15	12.65	12.19	12.69	12.29	12.54	12.3	12.55	12.31	12.81	12.33	12.83
2009-09-04	12.03	12.53	12.09	12.59	12.18	12.68	12.29	12.54	12.31	12.56	12.31	12.81	12.33	12.83
2009-09-03	12.15	12.65	12.14	12.64	12.21	12.71	12.29	12.54	12.31	12.56	12.3	12.8	12.33	12.83
2009-09-02	12.1	12.6	12.11	12.61	12.18	12.68	12.29	12.54	12.3	12.55	12.29	12.79	12.32	12.82
2009-09-01	12.16	12.66	12.14	12.64	12.17	12.67	12.28	12.53	12.31	12.56	12.28	12.78	12.33	12.83
Date	1 Week Bid	1 Week Ask	2 Week Bid	2 Week Ask	1 Month Bid	1 Month Ask	3 Month Bid	3 Month Ask	6 Month Bid	6 Month Ask	9 Month Bid	9 Month Ask	1 Year Bid	1 Year Ask
2009-12-31	12	12.5	11.93	12.43	11.96	12.46	12.1	12.35	12.18	12.43	12.22	12.72	12.3	12.8
2009-12-30	11.91	12.41	11.86	12.36	11.94	12.44	12.1	12.35	12.19	12.44	12.22	12.72	12.29	12.79
2009-12-29	11.13	11.63	11.47	11.97	11.83	12.33	12.09	12.34	12.18	12.43	12.22	12.72	12.28	12.78
2009-12-26	11.73	12.23	11.83	12.33	11.92	12.42	12.12	12.37	12.2	12.45	12.23	12.73	12.3	12.8
2009-12-24	10.93	11.43	11.54	12.04	11.89	12.39	12.15	12.4	12.22	12.47	12.24	12.74	12.3	12.8
2009-12-23	11.1	11.6	11.69	12.19	11.93	12.43	12.14	12.39	12.21	12.46	12.24	12.74	12.3	12.8
2009-12-22	11.62	12.12	11.87	12.37	11.98	12.48	12.15	12.4	12.21	12.46	12.24	12.74	12.3	12.8
2009-12-21	12	12.5	12.02	12.52	12.05	12.55	12.16	12.41	12.21	12.46	12.24	12.74	12.3	12.8
2009-12-19	12.01	12.51	12.05	12.55	12.05	12.55	12.15	12.4	12.21	12.46	12.26	12.76	12.32	12.82
2009-12-18	12.01	12.51	12.01	12.51	12.02	12.52	12.15	12.4	12.21	12.46	12.25	12.75	12.31	12.81
2009-12-17	12	12.5	12	12.5	12.02	12.52	12.15	12.4	12.21	12.46	12.24	12.74	12.31	12.81
2009-12-16	11.98	12.48	11.97	12.47	12.01	12.51	12.13	12.38	12.2	12.45	12.24	12.74	12.31	12.81
2009-12-15	11.96	12.46	11.97	12.47	12	12.5	12.13	12.38	12.2	12.45	12.24	12.74	12.31	12.81
2009-12-14	11.92	12.42	11.93	12.43	11.98	12.48	12.12	12.37	12.19	12.44	12.23	12.73	12.3	12.8
2009-12-12	11.86	12.36	11.89	12.39	11.96	12.46	12.12	12.37	12.18	12.43	12.23	12.73	12.31	12.81
2009-12-11	11.38	11.88	11.64	12.14	11.88	12.38	12.11	12.36	12.19	12.44	12.24	12.74	12.3	12.8
2009-12-10	11.35	12.85	11.62	12.12	11.87	12.37	12.11	12.36	12.18	12.43	12.23	12.73	12.29	12.79
2009-12-09	11.65	12.15	11.77	12.27	11.92	12.42	12.13	12.38	12.17	12.42	12.24	12.74	12.3	12.8
2009-12-08	11.82	12.32	11.84	12.34	11.96	12.46	12.14	12.39	12.19	12.44	12.24	12.74	12.31	12.81
2009-12-07	11.88	12.38	11.88	12.38	11.95	12.45	12.12	12.37	12.16	12.41	12.2	12.7	12.27	12.77
2009-12-05	11.9	12.4	11.88	12.38	11.93	12.43	12.08	12.33	12.16	12.41	12.21	12.71	12.3	12.8
2009-12-04	11.65	12.15	11.77	12.27	11.91	12.41	12.05	12.3	12.14	12.39	12.21	12.71	12.3	12.8
2009-12-03	11.9	12.4	11.92	12.42	11.97	12.47	12.06	12.31	12.16	12.41	12.2	12.7	12.29	12.79
2009-12-02	11.89	12.39	11.91	12.41	11.95	12.45	12.06	12.31	12.15	12.4	12.21	12.71	12.29	12.79
2009-12-01	11.8	12.3	12.83	12.33	11.89	12.39	12.05	12.3	12.15	12.4	12.21	12.71	12.29	12.79
1 Week Bid	1 Week Ask	2 Week Bid	2 Week Ask	1 Month Bid	1 Month Ask	3 Month Bid	3 Month Ask	6 Month Bid	6 Month Ask	9 Month Bid	9 Month Ask	1 Year Bid	1 Year Ask
2010-03-31	11.5	12	11.7	12.2	11.87	12.37	12.09	12.34	12.16	12.41	12.2	12.7	12.25	12.75
2010-03-30	11.52	12.02	11.7	12.2	11.89	12.39	12.09	12.34	12.16	12.41	12.2	12.7	12.25	12.75
2010-03-29	11.53	12.03	11.72	12.22	11.89	12.39	12.1	12.35	12.16	12.41	12.21	12.71	12.25	12.75
2010-03-27	11.76	12.26	11.86	12.36	11.94	12.44	12.1	12.35	12.17	12.42	12.21	12.71	12.26	12.76
2010-03-26	11.63	12.13	11.84	12.34	11.96	12.46	12.1	12.35	12.18	12.43	12.21	12.71	12.26	12.76
2010-03-25	11.95	12.45	11.97	12.47	12	12.5	12.11	12.36	12.19	12.44	12.22	12.72	12.26	12.76
2010-03-24	11.79	12.29	11.88	12.38	11.98	12.48	12.11	12.36	12.18	12.43	12.21	12.71	12.26	12.76
2010-03-22	11.91	12.41	11.94	12.44	11.98	12.48	12.11	12.36	12.18	12.43	12.21	12.71	12.26	12.76
2010-03-20	12	12.5	12	12.5	12.01	12.51	12.12	12.37	12.19	12.44	12.21	12.71	12.25	12.75
2010-03-19	12	12.5	12	12.5	12	12.5	12.12	12.37	12.19	12.44	12.21	12.71	12.25	12.75
2010-03-18	12	12.5	12	12.5	12.01	12.51	12.12	12.37	12.19	12.44	12.21	12.71	12.25	12.75
2010-03-17	11.99	12.49	11.99	12.49	12	12.5	12.11	12.36	12.19	12.44	12.21	12.71	12.26	12.76
2010-03-16	11.98	12.48	11.99	12.49	11.99	12.49	12.11	12.36	12.18	12.43	12.2	12.7	12.25	12.75
2010-03-15	12	12.5	12	12.5	11.99	12.49	12.1	12.35	12.18	12.43	12.2	12.7	12.25	12.75
2010-03-13	12	12.5	11.99	12.49	11.99	12.49	12.11	12.36	12.18	12.43	12.21	12.71	12.26	12.76
2010-03-12	12	12.5	11.99	12.49	11.99	12.49	12.11	12.36	12.18	12.43	12.21	12.71	12.25	12.75
2010-03-11	11.97	12.47	11.97	12.47	11.98	12.48	12.11	12.36	12.17	12.42	12.21	12.71	12.25	12.75
2010-03-10	11.98	12.48	11.98	12.48	11.98	12.48	12.1	12.35	12.15	12.4	12.2	12.7	12.25	12.75
2010-03-09	11.99	12.49	11.98	12.48	11.98	12.48	12.09	12.34	12.14	12.39	12.19	12.69	12.25	12.75
2010-03-08	11.94	12.44	11.93	12.43	11.95	12.45	12.1	12.35	12.15	12.4	12.2	12.7	12.25	12.75
2010-03-06	11.92	12.42	11.91	12.41	11.96	12.46	12.11	12.36	12.16	12.41	12.19	12.69	12.24	12.74
2010-03-05	11.53	12.03	11.7	12.2	11.88	12.38	12.09	12.34	12.14	12.39	12.19	12.69	12.24	12.74
2010-03-04	11.5	12	11.7	12.2	11.88	12.38	12.09	12.34	12.14	12.39	12.19	12.69	12.25	12.75
2010-03-03	11.78	12.28	11.84	12.34	11.93	12.43	12.1	12.35	12.15	12.4	12.19	12.69	12.24	12.74
2010-03-02	11.82	12.32	11.88	12.38	11.95	12.45	12.1	12.35	12.17	12.42	12.19	12.69	12.25	12.75
2010-03-01	11.8	12.3	11.86	12.36	11.94	12.44	12.11	12.36	12.17	12.42	12.19	12.69	12.25	12.75
Date	1 Week Bid	1 Week Ask	2 Week Bid	2 Week Ask	1 Month Bid	1 Month Ask	3 Month Bid	3 Month Ask	6 Month Bid	6 Month Ask	9 Month Bid	9 Month Ask	1 Year Bid	1 Year Ask
2010-06-30	11.99	12.49	11.97	12.47	11.95	12.45	12.04	12.29	12.12	12.37	12.14	12.64	12.22	12.72
2010-06-29	11.66	12.16	11.74	12.24	11.92	12.42	12.04	12.29	12.12	12.37	12.13	12.63	12.21	12.71
2010-06-28	11.38	11.88	11.6	12.1	11.84	12.34	12.01	12.26	12.1	12.35	12.12	12.62	12.21	12.71
2010-06-25	11.78	12.28	11.83	12.33	11.92	12.42	12.04	12.29	12.12	12.37	12.14	12.64	12.21	12.71
2010-06-24	11.73	12.23	11.83	12.33	11.95	12.45	12.04	12.29	12.12	12.37	12.14	12.64	12.21	12.71
2010-06-23	11.43	11.93	11.81	12.31	11.93	12.43	12.05	12.3	12.12	12.37	12.14	12.64	12.21	12.71
2010-06-22	11.24	11.74	11.77	12.27	11.91	12.41	12.05	12.3	12.12	12.37	12.13	12.63	12.2	12.7
2010-06-21	11.94	12.44	11.99	12.49	12.01	12.51	12.07	12.32	12.12	12.37	12.13	12.63	12.2	12.7
2010-06-18	11.94	12.44	11.99	12.49	12.03	12.53	12.07	12.32	12.13	12.38	12.15	12.65	12.21	12.71
2010-06-17	12.02	12.52	12.03	12.53	12.05	12.55	12.05	12.3	12.13	12.38	12.16	12.66	12.21	12.71
2010-06-16	11.85	12.35	11.88	12.38	11.9	12.4	12	12.25	12.1	12.35	12.12	12.62	12.18	12.68
2010-06-15	11.78	12.28	11.79	12.29	11.86	12.36	12	12.25	12.09	12.34	12.13	12.63	12.18	12.68
2010-06-14	11.78	12.28	11.79	12.29	11.86	12.36	12	12.25	12.09	12.34	12.13	12.63	12.18	12.68
2010-06-11	11.77	12.27	11.78	12.28	11.85	12.35	12	12.25	12.09	12.34	12.12	12.62	12.18	12.68
2010-06-10	11.75	12.25	11.78	12.28	11.84	12.34	11.99	12.24	12.09	12.34	12.13	12.63	12.18	12.68
2010-06-09	11.75	12.25	11.77	12.27	11.85	12.35	12	12.25	12.09	12.34	12.13	12.63	12.18	12.68
2010-06-08	10.95	11.45	11.31	11.81	11.69	12.19	11.98	12.23	12.09	12.34	12.13	12.63	12.18	12.68
2010-06-07	11.32	11.82	11.56	12.06	11.8	12.3	12	12.25	12.1	12.35	12.13	12.63	12.19	12.69
2010-06-04	11.64	12.14	11.73	12.23	11.84	12.34	11.98	12.23	12.09	12.34	12.13	12.63	12.19	12.69
2010-06-03	11.66	12.16	11.75	12.25	11.85	12.35	11.97	12.22	12.08	12.33	12.1	12.6	12.17	12.67
2010-06-02	11.37	11.87	11.56	12.06	11.79	12.29	11.95	12.2	12.05	12.3	12.09	12.59	12.16	12.66
2010-06-01	11.7	12.2	11.73	12.23	11.8	12.3	11.92	12.17	12.03	12.28	12.08	12.58	12.16	12.66
Date	1 Week Bid	1 Week Ask	2 Week Bid	2 Week Ask	1 Month Bid	1 Month Ask	3 Month Bid	3 Month Ask	6 Month Bid	6 Month Ask	9 Month Bid	9 Month Ask	1 Year Bid	1 Year Ask
2010-09-30	12.02	12.52	12.31	12.81	12.48	12.98	12.84	13.09	13.02	13.27	13.14	13.64	13.23	13.73
2010-09-29	11.37	11.87	11.7	12.2	12.16	12.66	12.57	12.82	12.71	12.96	12.78	13.28	12.85	13.35
2010-09-28	11.31	11.81	11.64	12.14	12.15	12.65	12.58	12.83	12.72	12.97	12.78	13.28	12.85	13.35
2010-09-27	11.25	11.75	11.63	12.13	12.15	12.65	12.57	12.82	12.72	12.97	12.78	13.28	12.86	13.36
2010-09-24	11.55	12.05	11.79	12.29	12.17	12.67	12.57	12.82	12.71	12.96	12.78	13.28	12.85	13.35
2010-09-23	11.53	12.03	11.79	12.29	12.2	12.7	12.57	12.82	12.71	12.96	12.77	13.27	12.84	13.34
2010-09-22	11.55	12.05	11.81	12.31	12.18	12.68	12.51	12.76	12.65	12.9	12.73	13.23	12.81	13.31
2010-09-21	11.53	12.03	11.79	12.29	12.14	12.64	12.5	12.75	12.64	12.89	12.72	13.22	12.8	13.3
2010-09-20	11.57	12.07	11.8	12.3	12.14	12.64	12.5	12.75	12.64	12.89	12.72	13.22	12.8	13.3
2010-09-17	11.99	12.49	12.07	12.57	12.21	12.71	12.5	12.75	12.65	12.9	12.72	13.22	12.8	13.3
2010-09-16	11.76	12.26	11.92	12.42	12.19	12.69	12.49	12.74	12.63	12.88	12.71	13.21	12.8	13.3
2010-09-15	11.73	12.23	11.9	12.4	12.2	12.7	12.49	12.74	12.64	12.89	12.72	13.22	12.79	13.29
2010-09-14	11.75	12.25	11.93	12.43	12.19	12.69	12.49	12.74	12.64	12.89	12.72	13.22	12.79	13.29
2010-09-09	12.08	12.58	12.12	12.62	12.25	12.75	12.52	12.77	12.66	12.91	12.72	13.22	12.78	13.28
2010-09-08	11.95	12.45	12.09	12.59	12.25	12.75	12.49	12.74	12.63	12.88	12.7	13.2	12.77	13.27
2010-09-07	12.14	12.64	12.2	12.7	12.31	12.81	12.49	12.74	12.63	12.88	12.7	13.2	12.78	13.28
2010-09-06	12.14	12.64	12.2	12.7	12.31	12.81	12.49	12.74	12.63	12.88	12.7	13.2	12.78	13.28
2010-09-03	12.18	12.68	12.22	12.72	12.29	12.79	12.46	12.71	12.61	12.86	12.68	13.18	12.75	13.25
2010-09-02	11.95	12.45	12.1	12.6	12.26	12.76	12.47	12.72	12.62	12.87	12.69	13.19	12.76	13.26
2010-09-01	12.23	12.69	12.23	12.73	12.29	12.79	12.48	12.73	12.63	12.88	12.7	13.2	12.77	13.27
Date	1 Week Bid	1 Week Ask	2 Week Bid	2 Week Ask	1 Month Bid	1 Month Ask	3 Month Bid	3 Month Ask	6 Month Bid	6 Month Ask	9 Month Bid	9 Month Ask	1 Year Bid	1 Year Ask
2010-12-31	12.8	13.3	12.82	13.32	12.87	13.37	13.21	13.46	13.37	13.62	13.48	13.98	13.62	14.12
2010-12-30	12.65	13.15	12.73	13.23	12.82	13.32	13.19	13.44	13.36	13.61	13.46	13.96	13.62	14.12
2010-12-29	12.75	13.25	12.77	13.27	12.84	13.34	13.17	13.42	13.36	13.61	13.45	13.95	13.62	14.12
2010-12-28	12.74	13.24	12.79	13.29	12.84	13.34	13.18	13.43	13.36	13.61	13.45	13.95	13.62	14.12
2010-12-27	12.72	13.22	12.76	13.26	12.81	13.31	13.18	13.43	13.36	13.61	13.45	13.95	13.61	14.11
2010-12-24	12.56	13.06	12.71	13.21	12.8	13.3	13.17	13.42	13.36	13.61	13.45	13.95	13.61	14.11
2010-12-23	12.73	13.23	12.76	13.26	12.81	13.31	13.17	13.42	13.35	13.6	13.44	13.94	13.61	14.11
2010-12-22	12.65	13.15	12.71	13.21	12.76	13.26	13.17	13.42	13.36	13.61	13.45	13.95	13.61	14.11
2010-12-21	12.47	12.97	12.64	13.14	12.75	13.25	13.16	13.41	13.36	13.61	13.45	13.95	13.61	14.11
2010-12-20	12.56	13.06	12.67	13.17	12.75	13.25	13.16	13.41	13.36	13.61	13.45	13.95	13.61	14.11
2010-12-18	12.04	12.54	12.27	12.77	12.61	13.11	13.16	13.41	13.36	13.61	13.45	13.95	13.61	14.11
2010-12-15	11.7	12.2	12.16	12.66	12.57	13.07	13.15	13.4	13.35	13.6	13.45	13.95	13.6	14.1
2010-12-14	11.76	12.26	12.11	12.61	12.59	13.09	13.15	13.4	13.35	13.6	13.45	13.95	13.6	14.1
2010-12-13	11.87	12.37	12.21	12.71	12.62	13.12	13.15	13.4	13.35	13.6	13.45	13.95	13.6	14.1
2010-12-11	12.2	12.7	12.35	12.85	12.71	13.21	13.14	13.39	13.36	13.61	13.44	13.94	13.6	14.1
2010-12-10	12.37	12.87	12.45	12.95	12.73	13.23	13.13	13.38	13.34	13.59	13.44	13.94	13.59	14.09
2010-12-09	12.38	12.88	12.46	12.96	12.73	13.23	13.11	13.36	13.33	13.58	13.44	13.94	13.59	14.09
2010-12-08	12.43	12.93	12.48	12.98	12.76	13.26	13.12	13.37	13.36	13.61	13.46	13.96	13.61	14.11
2010-12-07	12.33	12.83	12.43	12.93	12.72	13.22	13.11	13.36	13.34	13.59	13.44	13.94	13.59	14.09
2010-12-06	12.24	12.74	12.38	12.88	12.68	13.18	13.1	13.35	13.34	13.59	13.44	13.94	13.59	14.09
2010-12-04	12.19	12.69	12.36	12.86	12.66	13.16	13.09	13.34	13.33	13.58	13.43	13.93	13.58	14.08
2010-12-03	12.18	12.68	12.36	12.86	12.67	13.17	13.09	13.34	13.32	13.57	13.43	13.93	13.58	14.08
2010-12-02	12.23	12.73	12.47	12.97	12.76	13.26	13.12	13.37	13.35	13.6	13.43	13.93	13.6	14.1
2010-12-01	12.63	13.13	12.71	13.21	12.84	13.34	13.09	13.34	13.34	13.59	13.46	13.96	13.59	14.09
Date	1 Week Bid	1 Week Ask	2 Week Bid	2 Week Ask	1 Month Bid	1 Month Ask	3 Month Bid	3 Month Ask	6 Month Bid	6 Month Ask	9 Month Bid	9 Month Ask	1 Year Bid	1 Year Ask
2011-03-31	13.19	13.69	13.13	13.63	13.09	13.59	13.27	13.52	13.48	13.73	13.63	14.13	13.75	14.25
2011-03-30	13.21	13.71	13.14	13.64	13.09	13.59	13.27	13.52	13.47	13.72	13.62	14.12	13.73	14.23
2011-03-29	13.19	13.69	13.11	13.61	13.08	13.58	13.27	13.52	13.48	13.73	13.62	14.12	13.74	14.24
2011-03-28	13.08	13.58	13.07	13.57	13.04	13.54	13.27	13.52	13.48	13.73	13.63	14.13	13.74	14.24
2011-03-26	13.2	13.7	13.12	13.62	13.04	13.54	13.26	13.51	13.46	13.71	13.62	14.12	13.73	14.23
2011-03-25	13.17	13.67	13.12	13.62	13.06	13.56	13.27	13.52	13.47	13.72	13.62	14.12	13.74	14.24
2011-03-24	13.01	13.51	13	13.5	12.98	13.48	13.27	13.52	13.47	13.72	13.62	14.12	13.74	14.24
2011-03-22	12.98	13.48	12.97	13.47	12.96	13.46	13.28	13.53	13.48	13.73	13.62	14.12	13.74	14.24
2011-03-21	12.94	13.44	12.94	13.44	12.93	13.43	13.29	13.54	13.49	13.74	13.63	14.13	13.76	14.26
2011-03-19	12.97	13.47	12.95	13.45	12.93	13.43	13.28	13.53	13.48	13.73	13.62	14.12	13.74	14.24
2011-03-18	12.96	13.46	12.95	13.45	12.92	13.42	13.27	13.52	13.48	13.73	13.62	14.12	13.75	14.25
2011-03-17	12.91	13.41	12.91	13.41	12.87	13.37	13.28	13.53	13.49	13.74	13.62	14.12	13.75	14.25
2011-03-16	12.89	13.39	12.89	13.39	12.88	13.38	13.28	13.53	13.49	13.74	13.62	14.12	13.76	14.26
2011-03-15	12.83	13.33	12.86	13.36	12.86	13.36	13.28	13.53	13.49	13.74	13.63	14.13	13.75	14.25
2011-03-14	12.82	13.32	12.86	13.36	12.86	13.36	13.29	13.54	13.5	13.75	13.63	14.13	13.76	14.26
2011-03-12	12.89	13.39	12.9	13.4	12.89	13.39	13.29	13.54	13.5	13.75	13.62	14.12	13.76	14.26
2011-03-11	12.81	13.31	12.84	13.34	12.87	13.37	13.29	13.54	13.49	13.74	13.63	14.13	13.75	14.25
2011-03-10	12.86	13.36	12.88	13.38	12.87	13.37	13.31	13.56	13.5	13.75	13.64	14.14	13.76	14.26
2011-03-09	12.75	13.25	12.79	13.29	12.84	13.34	13.33	13.58	13.51	13.76	13.64	14.14	13.76	14.26
2011-03-08	12.68	13.18	12.73	13.23	12.81	13.31	13.33	13.58	13.51	13.76	13.64	14.14	13.76	14.26
2011-03-07	12.7	13.2	12.76	13.26	12.8	13.3	13.33	13.58	13.5	13.75	13.64	14.14	13.76	14.26
2011-03-05	12.62	13.12	12.71	13.21	12.8	13.3	13.34	13.59	13.51	13.76	13.64	14.14	13.76	14.26
2011-03-04	12.81	13.31	12.84	13.34	12.84	13.34	13.35	13.6	13.51	13.76	13.64	14.14	13.76	14.26
2011-03-03	12.74	13.24	12.79	13.29	12.79	13.31	13.34	13.59	13.51	13.76	13.64	14.14	13.76	14.26
2011-03-02	12.56	13.06	12.71	13.21	12.79	13.29	13.34	13.59	13.51	13.76	13.64	14.14	13.76	14.26
2011-03-01	12.64	13.14	12.72	13.22	12.78	13.28	13.34	13.59	13.51	13.76	13.64	14.14	13.76	14.26
Date	1 Week Bid	1 Week Ask	2 Week Bid	2 Week Ask	1 Month Bid	1 Month Ask	3 Month Bid	3 Month Ask	6 Month Bid	6 Month Ask	9 Month Bid	9 Month Ask	1 Year Bid	1 Year Ask
2011-06-30	13.18	13.68	13.13	13.63	13.12	13.62	13.28	13.53	13.53	13.78	13.64	14.14	13.74	14.24
2011-06-29	13.05	13.55	13.06	13.56	13.09	13.59	13.29	13.54	13.53	13.78	13.64	14.14	13.74	14.24
2011-06-28	12.82	13.32	12.9	13.4	13.04	13.54	13.28	13.53	13.54	13.79	13.64	14.14	13.75	14.25
2011-06-27	12.71	13.21	12.84	13.34	13.01	13.51	13.29	13.54	13.54	13.79	13.64	14.14	13.75	14.25
2011-06-25	13.05	13.55	13.04	13.54	13.09	13.59	13.29	13.54	13.54	13.79	13.63	14.13	13.74	14.24
2011-06-24	13.06	13.56	13.07	13.57	13.09	13.59	13.3	13.55	13.54	13.79	13.64	14.14	13.75	14.25
2011-06-23	13.07	13.57	13.1	13.6	13.11	13.61	13.3	13.55	13.54	13.79	13.64	14.14	13.75	14.25
2011-06-22	12.91	13.41	13.06	13.56	13.09	13.59	13.29	13.54	13.53	13.78	13.63	14.13	13.74	14.24
2011-06-21	13.17	13.67	13.13	13.63	13.09	13.59	13.3	13.55	13.53	13.78	13.63	14.13	13.74	14.24
2011-06-20	13.18	13.68	13.14	13.64	13.1	13.6	13.3	13.55	13.54	13.79	13.64	14.14	13.75	14.25
2011-06-18	13.12	13.62	13.1	13.6	13.11	13.61	13.3	13.55	13.54	13.79	13.64	14.14	13.75	14.25
2011-06-17	12.93	13.43	13	13.5	13.07	13.57	13.29	13.54	13.54	13.79	13.63	14.13	13.75	14.25
2011-06-16	12.86	13.36	12.93	13.43	13.06	13.56	13.29	13.54	13.52	13.77	13.62	14.12	13.74	14.24
2011-06-15	12.37	12.87	12.65	13.15	13.01	13.51	13.29	13.54	13.53	13.78	13.64	14.14	13.75	14.25
2011-06-14	12.41	12.91	12.65	13.15	12.99	13.49	13.28	13.53	13.53	13.78	13.64	14.14	13.76	14.26
2011-06-13	12.34	12.84	12.59	13.09	12.95	13.45	13.28	13.53	13.54	13.79	13.64	14.14	13.76	14.26
2011-06-11	12.04	12.54	12.43	12.93	12.85	13.35	13.27	13.52	13.52	13.77	13.64	14.14	13.75	14.25
2011-06-10	12.66	13.16	12.81	13.31	13.02	13.52	13.28	13.53	13.53	13.78	13.64	14.14	13.75	14.25
2011-06-09	13.01	13.51	13.01	13.51	13.05	13.55	13.28	13.53	13.53	13.78	13.64	14.14	13.75	14.25
2011-06-08	12.94	13.44	12.95	13.45	13.02	13.52	13.27	13.52	13.52	13.77	13.63	14.13	13.75	14.25
2011-06-07	12.85	13.35	12.87	13.37	12.98	13.48	13.28	13.53	13.52	13.77	13.63	14.13	13.75	14.25
2011-06-06	12.14	12.64	12.36	12.86	12.83	13.33	13.26	13.51	13.52	13.77	13.62	14.12	13.75	14.25
2011-06-04	12.73	13.23	12.85	13.35	13.01	13.51	13.29	13.54	13.52	13.77	13.61	14.11	13.76	14.26
2011-06-03	12.83	13.33	12.93	13.43	13.03	13.53	13.3	13.55	13.54	13.79	13.63	14.13	13.75	14.25
2011-06-02	12.81	13.31	12.91	13.41	13.05	13.55	13.32	13.57	13.54	13.79	13.63	14.13	13.75	14.25
2011-06-01	13.24	13.74	13.2	13.7	13.15	13.65	13.25	13.5	13.49	13.74	13.59	14.09	13.71	14.21
Date	1 Week Bid	1 Week Ask	2 Week Bid	2 Week Ask	1 Month Bid	1 Month Ask	3 Month Bid	3 Month Ask	6 Month Bid	6 Month Ask	9 Month Bid	9 Month Ask	1 Year Bid	1 Year Ask
2011-09-30	13.07	13.57	13.04	13.54	12.97	13.47	12.95	13.2	13	13.25	13.05	13.55	13.1	13.6
2011-09-29	13.06	13.56	13.05	13.55	13.03	13.53	13	13.25	13.06	13.31	13.11	13.61	13.16	13.66
2011-09-28	13.05	13.55	13.05	13.55	13.03	13.53	13.01	13.26	13.07	13.32	13.13	13.63	13.18	13.68
2011-09-27	13.05	13.55	13.06	13.56	13.04	13.54	13.05	13.3	13.11	13.36	13.14	13.64	13.19	13.69
2011-09-26	13.04	13.54	13.05	13.55	13.04	13.54	13.05	13.3	13.1	13.35	13.14	13.64	13.19	13.69
2011-09-24	13.04	13.54	13.05	13.55	13.03	13.53	13.06	13.31	13.11	13.36	13.15	13.65	13.18	13.68
2011-09-23	13.01	13.51	13.02	13.52	13.02	13.52	13.07	13.32	13.13	13.38	13.16	13.66	13.21	13.71
2011-09-22	13.05	13.55	13.05	13.55	13.02	13.52	13.07	13.32	13.13	13.38	13.17	13.67	13.21	13.71
2011-09-21	13	13.5	13	13.5	13.02	13.52	13.08	13.33	13.14	13.39	13.17	13.67	13.22	13.72
2011-09-20	13.01	13.51	13	13.5	13.03	13.53	13.09	13.34	13.15	13.4	13.18	13.68	13.23	13.73
2011-09-19	13.02	13.52	13.03	13.53	13.05	13.55	13.1	13.35	13.16	13.41	13.18	13.68	13.23	13.73
2011-09-17	12.99	13.49	13.01	13.51	13.05	13.55	13.09	13.34	13.15	13.4	13.18	13.68	13.23	13.73
2011-09-16	12.94	13.44	13	13.5	13.03	13.53	13.09	13.34	13.15	13.4	13.19	13.69	13.23	13.73
2011-09-15	13.05	13.55	13.05	13.55	13.04	13.54	13.09	13.34	13.15	13.4	13.19	13.69	13.23	13.73
2011-09-14	13.03	13.53	13.03	13.53	13.03	13.53	13.07	13.32	13.15	13.4	13.18	13.68	13.23	13.73
2011-09-13	13.04	13.54	13.02	13.52	13.03	13.53	13.08	13.33	13.17	13.42	13.2	13.7	13.24	13.74
2011-09-12	12.99	13.49	13	13.5	13.01	13.51	13.07	13.32	13.16	13.41	13.2	13.7	13.24	13.74
2011-09-10	13.04	13.54	13.03	13.53	13.02	13.52	13.06	13.31	13.15	13.4	13.19	13.69	13.22	13.72
2011-09-09	13.04	13.54	13.03	13.53	13.01	13.51	13.05	13.3	13.15	13.4	13.18	13.68	13.22	13.72
2011-09-08	13.05	13.55	13.05	13.55	13.03	13.53	13.05	13.3	13.15	13.4	13.18	13.68	13.22	13.72
2011-09-07	13.05	13.55	13.02	13.52	13.02	13.52	13.05	13.3	13.13	13.38	13.17	13.67	13.22	13.72
2011-09-06	13.01	13.51	13	13.5	13	13.5	13.05	13.3	13.13	13.38	13.17	13.67	13.22	13.72
2011-09-05	12.89	13.39	12.92	13.42	12.99	13.49	13.05	13.3	13.13	13.38	13.17	13.67	13.22	13.72
Date	1 Week Bid	1 Week Ask	2 Week Bid	2 Week Ask	1 Month Bid	1 Month Ask	3 Month Bid	3 Month Ask	6 Month Bid	6 Month Ask	9 Month Bid	9 Month Ask	1 Year Bid	1 Year Ask
2011-12-30	11.63	12.13	11.64	12.14	11.64	12.14	11.73	11.98	11.77	12.02	11.79	12.29	11.84	12.34
2011-12-29	11.55	12.05	11.6	12.1	11.63	12.13	11.72	11.97	11.77	12.02	11.78	12.28	11.83	12.33
2011-12-28	11.49	11.99	11.59	12.09	11.61	12.11	11.72	11.97	11.76	12.01	11.77	12.27	11.83	12.33
2011-12-27	11.48	11.98	11.55	12.05	11.61	12.11	11.7	11.95	11.75	12	11.76	12.26	11.81	12.31
2011-12-26	11.55	12.05	11.59	12.09	11.62	12.12	11.7	11.95	11.75	12	11.76	12.26	11.81	12.31
2011-12-23	11.55	12.05	11.6	12.1	11.63	12.13	11.69	11.94	11.74	11.99	11.76	12.26	11.81	12.31
2011-12-22	11.46	11.96	11.52	12.02	11.57	12.07	11.69	11.94	11.74	11.99	11.76	12.26	11.81	12.31
2011-12-21	11.5	12	11.57	12.07	11.6	12.1	11.68	11.93	11.72	11.97	11.74	12.24	11.8	12.3
2011-12-20	11.48	11.98	11.52	12.02	11.58	12.08	11.69	11.94	11.74	11.99	11.75	12.25	11.8	12.3
2011-12-19	11.16	11.66	11.43	11.93	11.53	12.03	11.67	11.92	11.73	11.98	11.75	12.25	11.8	12.3
2011-12-16	11.35	11.85	11.44	11.94	11.54	12.04	11.68	11.93	11.72	11.97	11.74	12.24	11.79	12.29
2011-12-15	11.17	11.67	11.37	11.87	11.53	12.03	11.68	11.93	11.71	11.96	11.74	12.24	11.79	12.29
2011-12-14	11.25	11.75	11.43	11.93	11.55	12.05	11.68	11.93	11.73	11.98	11.74	12.24	11.8	12.3
2011-12-13	11.24	11.74	11.43	11.93	11.56	12.06	11.69	11.94	11.73	11.98	11.76	12.26	11.8	12.3
2011-12-12	11.58	12.08	11.59	12.09	11.62	12.12	11.7	11.95	11.73	11.98	11.76	12.26	11.8	12.3
2011-12-09	11.59	12.09	11.59	12.09	11.62	12.12	11.69	11.94	11.72	11.97	11.76	12.26	11.78	12.28
2011-12-08	11.6	12.1	11.61	12.11	11.63	12.13	11.69	11.94	11.72	11.97	11.75	12.25	11.78	12.28
2011-12-07	11.59	12.09	11.6	12.1	11.62	12.12	11.68	11.93	11.71	11.96	11.75	12.25	11.78	12.28
2011-12-02	11.59	12.09	11.59	12.09	11.61	12.11	11.68	11.93	11.71	11.96	11.74	12.24	11.78	12.28
2011-12-01	11.55	12.05	11.56	12.06	11.58	12.08	11.65	11.9	11.68	11.93	11.73	12.23	11.76	12.26
Date	1 Week Bid	1 Week Ask	2 Week Bid	2 Week Ask	1 Month Bid	1 Month Ask	3 Month Bid	3 Month Ask	6 Month Bid	6 Month Ask	9 Month Bid	9 Month Ask	1 Year Bid	1 Year Ask
2012-03-30	11.52	12.02	11.53	12.03	11.55	12.05	11.66	11.91	11.72	11.97	11.77	12.27	11.83	12.33
2012-03-29	11.5	12	11.52	12.02	11.54	12.04	11.66	11.91	11.72	11.97	11.76	12.26	11.81	12.31
2012-03-28	11.54	12.04	11.54	12.04	11.56	12.06	11.65	11.9	11.71	11.96	11.75	12.25	11.81	12.31
2012-03-27	11.53	12.03	11.54	12.04	11.57	12.07	11.65	11.9	11.72	11.97	11.76	12.26	11.82	12.32
2012-03-26	11.52	12.02	11.52	12.02	11.56	12.06	11.66	11.91	11.71	11.96	11.76	12.26	11.82	12.32
2012-03-22	10	10.5	10.75	11.25	11.28	11.78	11.63	11.88	11.71	11.96	11.75	12.25	11.82	12.32
2012-03-21	11.48	11.98	11.51	12.01	11.53	12.03	11.65	11.9	11.7	11.95	11.76	12.26	11.82	12.32
2012-03-20	11.48	11.98	11.51	12.01	11.55	12.05	11.65	11.9	11.71	11.96	11.75	12.25	11.8	12.3
2012-03-19	11.52	12.02	11.53	12.03	11.55	12.05	11.65	11.9	11.7	11.95	11.75	12.25	11.81	12.31
2012-03-16	11.5	12	11.5	12	11.54	12.04	11.65	11.9	11.7	11.95	11.75	12.25	11.82	12.32
2012-03-15	11.23	11.73	11.39	11.89	11.5	12	11.63	11.88	11.7	11.95	11.76	12.26	11.81	12.31
2012-03-14	11.05	11.55	11.3	11.8	11.48	11.98	11.63	11.88	11.69	11.94	11.73	12.23	11.79	12.29
2012-03-13	10.88	11.38	11.28	11.78	11.43	11.93	11.62	11.87	11.68	11.93	11.73	12.23	11.79	12.29
2012-03-12	11.14	11.64	11.34	11.84	11.47	11.97	11.62	11.87	11.69	11.94	11.74	12.24	11.8	12.3
2012-03-09	11.49	11.99	11.5	12	11.53	12.03	11.66	11.91	11.71	11.96	11.75	12.25	11.8	12.3
2012-03-08	11.52	12.02	11.52	12.02	11.54	12.04	11.65	11.9	11.71	11.96	11.75	12.25	11.8	12.3
2012-03-07	11.52	12.02	11.52	12.02	11.53	12.03	11.63	11.88	11.69	11.94	11.73	12.23	11.8	12.3
2012-03-06	11.51	12.01	11.52	12.02	11.53	12.03	11.63	11.88	11.68	11.93	11.73	12.23	11.8	12.3
2012-03-05	11.49	11.99	11.5	12	11.53	12.03	11.64	11.89	11.68	11.93	11.73	12.23	11.81	12.31
2012-03-02	11.46	11.96	11.48	11.98	11.52	12.02	11.63	11.88	11.68	11.93	11.73	12.23	11.79	12.29
2012-03-01	11.5	12	11.52	12.02	11.54	12.04	11.63	11.88	11.69	11.94	11.73	12.23	11.8	12.3
Date	1 Week Bid	1 Week Ask	2 Week Bid	2 Week Ask	1 Month Bid	1 Month Ask	3 Month Bid	3 Month Ask	6 Month Bid	6 Month Ask	9 Month Bid	9 Month Ask	1 Year Bid	1 Year Ask
2012-06-29	11.65	12.15	11.63	12.13	11.64	12.14	11.74	11.99	11.81	12.06	11.85	12.35	11.9	12.4
2012-06-28	11.33	11.83	11.44	11.94	11.57	12.07	11.72	11.97	11.79	12.04	11.83	12.33	11.88	12.38
2012-06-27	11.1	11.6	11.34	11.84	11.54	12.04	11.72	11.97	11.79	12.04	11.83	12.33	11.89	12.39
2012-06-26	11.55	12.05	11.58	12.08	11.62	12.12	11.72	11.97	11.78	12.03	11.83	12.33	11.88	12.38
2012-06-25	11.56	12.06	11.58	12.08	11.63	12.13	11.72	11.97	11.78	12.03	11.83	12.33	11.88	12.38
2012-06-22	11.56	12.06	11.6	12.1	11.62	12.12	11.73	11.98	11.79	12.04	11.83	12.33	11.89	12.39
2012-06-21	11.53	12.03	11.54	12.04	11.58	12.08	11.72	11.97	11.78	12.03	11.82	12.32	11.88	12.38
2012-06-20	11.52	12.02	11.55	12.05	11.58	12.08	11.72	11.97	11.78	12.03	11.82	12.32	11.88	12.38
2012-06-19	11.5	12	11.53	12.03	11.57	12.07	11.72	11.97	11.78	12.03	11.83	12.33	11.88	12.38
2012-06-18	11.53	12.03	11.55	12.05	11.58	12.08	11.72	11.97	11.78	12.03	11.82	12.32	11.88	12.38
2012-06-15	11.5	12	11.51	12.01	11.55	12.05	11.72	11.97	11.78	12.03	11.82	12.32	11.88	12.38
2012-06-14	11.08	11.58	11.32	11.82	11.49	11.99	11.72	11.97	11.78	12.03	11.82	12.32	11.88	12.38
2012-06-13	11.52	12.02	11.54	12.04	11.57	12.07	11.72	11.97	11.79	12.04	11.82	12.32	11.88	12.38
2012-06-12	11.53	12.03	11.54	12.04	11.57	12.07	11.7	11.95	11.77	12.02	11.82	12.32	11.87	12.37
2012-06-11	11.53	12.03	11.53	12.03	11.55	12.05	11.7	11.95	11.76	12.01	11.81	12.31	11.86	12.36
2012-06-08	11.46	11.96	11.5	12	11.57	12.07	11.71	11.96	11.77	12.02	11.82	12.32	11.88	12.38
2012-06-07	11.52	12.02	11.54	12.04	11.57	12.07	11.73	11.98	11.78	12.03	11.82	12.32	11.87	12.37
2012-06-06	11.5	12	11.52	12.02	11.58	12.08	11.7	11.95	11.76	12.01	11.82	12.32	11.87	12.37
2012-06-05	11.5	12	11.51	12.01	11.57	12.07	11.72	11.97	11.78	12.03	11.84	12.34	11.89	12.39
2012-06-04	11.44	11.94	11.49	11.99	11.53	12.03	11.7	11.95	11.76	12.01	11.82	12.32	11.88	12.38
2012-06-01	11.46	11.96	11.5	12	11.54	12.04	11.7	11.95	11.76	12.01	11.82	12.32	11.88	12.38
Date	1 Week Bid	1 Week Ask	2 Week Bid	2 Week Ask	1 Month Bid	1 Month Ask	3 Month Bid	3 Month Ask	6 Month Bid	6 Month Ask	9 Month Bid	9 Month Ask	1 Year Bid	1 Year Ask
2012-09-28	9.91	10.41	9.92	10.42	9.95	10.45	9.95	10.2	9.97	10.22	10	10.5	10.03	10.53
2012-09-27	10	10.5	9.99	10.49	9.97	10.47	9.97	10.22	9.99	10.24	10.02	10.52	10.05	10.55
2012-09-26	10	10.5	10	10.5	9.98	10.48	10.01	10.26	10.04	10.29	10.08	10.58	10.1	10.6
2012-09-25	10	10.5	9.99	10.49	9.98	10.48	10.04	10.29	10.05	10.3	10.1	10.6	10.13	10.63
2012-09-24	9.74	10.24	9.85	10.35	9.95	10.45	10.04	10.29	10.05	10.3	10.11	10.61	10.14	10.64
2012-09-20	10.05	10.55	10.03	10.53	10.02	10.52	10.1	10.35	10.1	10.35	10.17	10.67	10.18	10.68
2012-09-19	10	10.5	10	10.5	10	10.5	10.12	10.37	10.17	10.42	10.23	10.73	10.27	10.77
2012-09-18	9.97	10.47	9.99	10.49	10	10.5	10.13	10.38	10.18	10.43	10.24	10.74	10.28	10.78
2012-09-17	9.52	10.02	9.77	10.27	9.92	10.42	10.12	10.37	10.19	10.44	10.23	10.73	10.27	10.77
2012-09-14	9.88	10.38	9.92	10.42	9.95	10.45	10.14	10.39	10.2	10.45	10.24	10.74	10.3	10.8
2012-09-13	10	10.5	10	10.5	10.01	10.51	10.15	10.4	10.19	10.44	10.25	10.75	10.3	10.8
2012-09-12	10.01	10.51	10.02	10.52	10.01	10.51	10.14	10.39	10.2	10.45	10.24	10.74	10.29	10.79
2012-09-11	9.98	10.48	10	10.5	10.01	10.51	10.15	10.4	10.19	10.44	10.22	10.72	10.28	10.78
2012-09-10	9.97	10.47	9.99	10.49	10	10.5	10.14	10.39	10.18	10.43	10.22	10.72	10.27	10.77
2012-09-07	9.98	10.48	9.99	10.49	9.99	10.49	10.15	10.4	10.18	10.43	10.22	10.72	10.25	10.75
2012-09-06	9.96	10.46	9.98	10.48	9.99	10.49	10.15	10.4	10.17	10.42	10.22	10.72	10.27	10.77
2012-09-05	9.81	10.31	9.88	10.38	9.93	10.43	10.16	10.41	10.21	10.46	10.24	10.74	10.29	10.79
2012-09-04	9.22	9.72	9.59	10.09	9.86	10.36	10.14	10.39	10.19	10.44	10.24	10.74	10.3	10.8
2012-09-03	9.69	10.19	9.86	10.36	9.97	10.47	10.16	10.41	10.21	10.46	10.26	10.76	10.33	10.83
Date	1 Week Bid	1 Week Ask	2 Week Bid	2 Week Ask	1 Month Bid	1 Month Ask	3 Month Bid	3 Month Ask	6 Month Bid	6 Month Ask	9 Month Bid	9 Month Ask	1 Year Bid	1 Year Ask
2012-12-31	7.96	8.46	8.3	8.8	8.69	9.19	9.06	9.31	9.13	9.38	9.2	9.7	9.25	9.75
2012-12-28	8.9	9.4	8.93	9.43	8.97	9.47	9.11	9.36	9.17	9.42	9.21	9.71	9.26	9.76
2012-12-27	8.95	9.45	8.97	9.47	8.98	9.48	9.13	9.38	9.17	9.42	9.21	9.71	9.26	9.76
2012-12-26	9.1	9.6	9.06	9.56	9.01	9.51	9.15	9.4	9.2	9.45	9.23	9.73	9.29	9.79
2012-12-24	8.84	9.34	8.94	9.44	8.97	9.47	9.12	9.37	9.18	9.43	9.22	9.72	9.26	9.76
2012-12-21	9.13	9.63	9.09	9.59	9.03	9.53	9.15	9.4	9.19	9.44	9.22	9.72	9.26	9.76
2012-12-20	9.05	9.55	9.02	9.52	8.98	9.48	9.12	9.37	9.16	9.41	9.2	9.7	9.25	9.75
2012-12-19	9.05	9.55	9.01	9.51	8.96	9.46	9.11	9.36	9.16	9.41	9.2	9.7	9.24	9.74
2012-12-18	9.04	9.54	8.98	9.48	8.94	9.44	9.11	9.36	9.15	9.4	9.19	9.69	9.23	9.73
2012-12-17	8.98	9.48	8.92	9.42	8.88	9.38	9.09	9.34	9.14	9.39	9.17	9.67	9.23	9.73
2012-12-14	9.01	9.51	9.01	9.51	9.02	9.52	9.17	9.42	9.22	9.47	9.25	9.75	9.31	9.81
2012-12-13	9.32	9.82	9.16	9.66	9.05	9.55	9.18	9.43	9.22	9.47	9.26	9.76	9.33	9.83
2012-12-12	9.16	9.66	9.09	9.59	9.02	9.52	9.18	9.43	9.24	9.49	9.26	9.76	9.34	9.84
2012-12-11	9.03	9.53	9.03	9.53	9.02	9.52	9.18	9.43	9.24	9.49	9.25	9.75	9.34	9.84
2012-12-10	9.1	9.6	9.09	9.59	9.05	9.55	9.19	9.44	9.25	9.5	9.28	9.78	9.35	9.85
2012-12-07	8.89	9.39	8.98	9.48	9.01	9.51	9.19	9.44	9.25	9.5	9.28	9.78	9.34	9.84
2012-12-06	9.24	9.74	9.15	9.65	9.05	9.55	9.2	9.45	9.26	9.51	9.3	9.8	9.35	9.85
2012-12-05	8.37	8.87	8.6	9.1	8.92	9.42	9.18	9.43	9.23	9.48	9.28	9.78	9.34	9.84
2012-12-04	7.9	8.4	8.35	8.85	8.78	9.28	9.19	9.44	9.24	9.49	9.28	9.78	9.35	9.85
2012-12-03	8.33	8.83	8.63	9.13	8.88	9.38	9.21	9.46	9.26	9.51	9.29	9.79	9.37	9.87
Date	1 Week Bid	1 Week Ask	2 Week Bid	2 Week Ask	1 Month Bid	1 Month Ask	3 Month Bid	3 Month Ask	6 Month Bid	6 Month Ask	9 Month Bid	9 Month Ask	1 Year Bid	1 Year Ask
2013-03-29	9.16	9.66	9.09	9.59	9.09	9.59	9.28	9.53	9.33	9.58	9.37	9.87	9.42	9.92
2013-03-28	9.12	9.62	9.07	9.57	9.03	9.53	9.25	9.5	9.31	9.56	9.35	9.85	9.39	9.89
2013-03-27	9.18	9.68	9.1	9.6	9.05	9.55	9.26	9.51	9.32	9.57	9.34	9.84	9.38	9.88
2013-03-26	9.06	9.56	9.02	9.52	8.99	9.49	9.25	9.5	9.31	9.56	9.34	9.84	9.39	9.89
2013-03-25	9.07	9.57	9.03	9.53	9	9.5	9.25	9.5	9.32	9.57	9.34	9.84	9.39	9.89
2013-03-22	8.95	9.45	8.95	9.45	8.96	9.46	9.25	9.5	9.32	9.57	9.34	9.84	9.38	9.88
2013-03-21	8.94	9.44	8.93	9.43	8.94	9.44	9.23	9.48	9.31	9.56	9.33	9.83	9.39	9.89
2013-03-20	8.95	9.45	8.93	9.43	8.96	9.46	9.22	9.47	9.3	9.55	9.33	9.83	9.39	9.89
2013-03-19	8.97	9.47	8.95	9.45	8.95	9.45	9.2	9.45	9.3	9.55	9.32	9.82	9.38	9.88
2013-03-18	8.88	9.38	8.92	9.42	8.94	9.44	9.21	9.46	9.3	9.55	9.33	9.83	9.38	9.88
2013-03-15	8.84	9.34	8.86	9.36	8.92	9.42	9.2	9.45	9.3	9.55	9.33	9.83	9.39	9.89
2013-03-14	8.55	9.05	8.72	9.22	8.85	9.35	9.2	9.45	9.31	9.56	9.33	9.83	9.37	9.87
2013-03-13	8.68	9.18	8.78	9.28	8.88	9.38	9.21	9.46	9.31	9.56	9.32	9.82	9.37	9.87
2013-03-12	9.01	9.51	8.98	9.48	8.99	9.49	9.22	9.47	9.3	9.55	9.32	9.82	9.37	9.87
2013-03-11	8.96	9.46	8.96	9.46	8.98	9.48	9.21	9.46	9.29	9.54	9.32	9.82	9.37	9.87
2013-03-08	8.9	9.4	8.92	9.42	8.96	9.46	9.2	9.45	9.28	9.53	9.31	9.81	9.43	9.93
2013-03-07	9	9.5	8.97	9.47	8.98	9.48	9.2	9.45	9.28	9.53	9.31	9.81	9.37	9.87
2013-03-06	8.95	9.45	8.93	9.43	8.96	9.46	9.13	9.38	9.24	9.49	9.28	9.78	9.33	9.83
2013-03-05	8.95	9.45	8.92	9.42	8.95	9.45	9.14	9.39	9.25	9.5	9.3	9.8	9.35	9.85
2013-03-04	8.96	9.46	8.93	9.43	8.96	9.46	9.14	9.39	9.24	9.49	9.29	9.79	9.34	9.84
2013-03-01	8.93	9.43	8.95	9.45	8.96	9.46	9.14	9.39	9.24	9.49	9.28	9.78	9.33	9.83
Date	1 Week Bid	1 Week Ask	2 Week Bid	2 Week Ask	1 Month Bid	1 Month Ask	3 Month Bid	3 Month Ask	6 Month Bid	6 Month Ask	9 Month Bid	9 Month Ask	1 Year Bid	1 Year Ask
2013-06-28	8.82	9.32	8.81	9.31	8.83	9.33	8.83	9.08	8.84	9.09	8.87	9.37	8.91	9.41
2013-06-27	8.82	9.32	8.82	9.32	8.84	9.34	8.83	9.08	8.84	9.09	8.87	9.37	8.89	9.39
2013-06-26	8.82	9.32	8.82	9.32	8.82	9.32	8.84	9.09	8.86	9.11	8.86	9.36	8.89	9.39
2013-06-25	8.87	9.37	8.86	9.36	8.85	9.35	8.86	9.11	8.87	9.12	8.89	9.39	8.92	9.42
2013-06-24	8.87	9.37	8.86	9.36	8.86	9.36	8.86	9.11	8.87	9.12	8.89	9.39	8.91	9.41
2013-06-21	9.09	9.59	9.11	9.61	9.16	9.66	9.21	9.46	9.19	9.44	9.21	9.71	9.19	9.69
2013-06-20	9.15	9.65	9.17	9.67	9.19	9.69	9.23	9.48	9.22	9.47	9.22	9.72	9.24	9.74
2013-06-19	9.23	9.73	9.25	9.75	9.25	9.75	9.24	9.49	9.21	9.46	9.23	9.73	9.25	9.75
2013-06-18	8.93	9.43	9.08	9.58	9.15	9.65	9.23	9.48	9.19	9.44	9.23	9.73	9.25	9.75
2013-06-17	9.33	9.83	9.33	9.83	9.31	9.81	9.28	9.53	9.24	9.49	9.26	9.76	9.27	9.77
2013-06-14	9.5	10	9.47	9.97	9.38	9.88	9.3	9.55	9.26	9.51	9.26	9.76	9.29	9.79
2013-06-13	9.45	9.95	9.43	9.93	9.36	9.86	9.28	9.53	9.24	9.49	9.25	9.75	9.27	9.77
2013-06-12	9.39	9.89	9.38	9.88	9.34	9.84	9.27	9.52	9.21	9.46	9.25	9.75	9.25	9.75
2013-06-11	9.39	9.89	9.37	9.87	9.33	9.83	9.28	9.53	9.23	9.48	9.26	9.76	9.26	9.76
2013-06-10	9.41	9.91	9.36	9.86	9.33	9.83	9.28	9.53	9.23	9.48	9.26	9.76	9.27	9.77
2013-06-07	9.42	9.92	9.36	9.86	9.33	9.83	9.3	9.55	9.24	9.49	9.27	9.77	9.28	9.78
2013-06-06	9.39	9.89	9.35	9.85	9.32	9.82	9.3	9.55	9.27	9.52	9.3	9.8	9.3	9.8
2013-06-05	8.93	9.43	9.05	9.55	9.2	9.7	9.25	9.5	9.22	9.47	9.24	9.74	9.25	9.75
2013-06-04	9.09	9.59	9.18	9.68	9.27	9.77	9.29	9.54	9.28	9.53	9.29	9.79	9.3	9.8
2013-06-03	9.43	9.93	9.41	9.91	9.38	9.88	9.33	9.58	9.33	9.58	9.32	9.82	9.35	9.85
Date	1 Week Bid	1 Week Ask	2 Week Bid	2 Week Ask	1 Month Bid	1 Month Ask	3 Month Bid	3 Month Ask	6 Month Bid	6 Month Ask	9 Month Bid	9 Month Ask	1 Year Bid	1 Year Ask
2013-09-30	9.04	9.54	8.97	9.47	8.92	9.42	9.18	9.43	9.26	9.51	9.32	9.82	9.47	9.97
2013-09-27	8.93	9.43	8.87	9.37	8.91	9.41	9.16	9.41	9.23	9.48	9.32	9.82	9.5	10
2013-09-26	8.11	8.61	8.36	8.86	8.69	9.19	9.11	9.36	9.23	9.48	9.32	9.82	9.45	9.95
2013-09-25	8.23	8.73	8.45	8.95	8.74	9.24	9.13	9.38	9.24	9.49	9.3	9.8	9.44	9.94
2013-09-24	8.3	8.8	8.49	8.99	8.75	9.25	9.14	9.39	9.24	9.49	9.3	9.8	9.44	9.94
2013-09-23	8.23	8.73	8.45	8.95	8.75	9.25	9.12	9.37	9.23	9.48	9.29	9.79	9.43	9.93
2013-09-20	8.19	8.69	8.43	8.93	8.72	9.22	9.11	9.36	9.21	9.46	9.31	9.81	9.48	9.98
2013-09-19	8.77	9.27	8.84	9.34	8.94	9.44	9.19	9.44	9.26	9.51	9.31	9.81	9.47	9.97
2013-09-18	8.28	8.78	8.52	9.02	8.74	9.24	9.09	9.34	9.2	9.45	9.27	9.77	9.43	9.93
2013-09-17	8.24	8.74	8.41	8.91	8.74	9.24	9.06	9.31	9.19	9.44	9.24	9.74	9.36	9.86
2013-09-16	8.09	8.59	8.35	8.85	8.64	9.14	9.06	9.31	9.18	9.43	9.25	9.75	9.31	9.81
2013-09-13	7.82	8.32	7.94	8.44	8.12	8.62	8.7	8.95	8.78	9.03	8.83	9.33	8.94	9.44
2013-09-12	7.38	7.88	7.73	8.23	8.07	8.57	8.72	8.97	8.79	9.04	8.85	9.35	8.96	9.46
2013-09-11	7.99	8.49	8.13	8.63	8.29	8.79	8.71	8.96	8.78	9.03	8.84	9.34	8.94	9.44
2013-09-10	6.73	7.23	7.28	7.78	7.99	8.49	8.64	8.89	8.74	8.99	8.83	9.33	8.92	9.42
2013-09-09	7.36	7.86	7.76	8.26	8.24	8.74	8.69	8.94	8.79	9.04	8.84	9.34	8.95	9.45
2013-09-06	6.91	7.41	7.36	7.86	8	8.5	8.64	8.89	8.77	9.02	8.86	9.36	8.96	9.46
2013-09-05	7.76	8.26	8.05	8.55	8.35	8.85	8.79	9.04	8.89	9.14	8.94	9.44	9.03	9.53
2013-09-04	8.34	8.84	8.38	8.88	8.47	8.97	8.81	9.06	8.89	9.14	8.97	9.47	9.04	9.54
2013-09-03	8.38	8.88	8.43	8.93	8.49	8.99	8.81	9.06	8.88	9.13	8.95	9.45	9.04	9.54
2013-09-02	8.41	8.91	8.45	8.95	8.51	9.01	8.81	9.06	8.9	9.15	8.95	9.45	9.04	9.54
Date	1 Week Bid	1 Week Ask	2 Week Bid	2 Week Ask	1 Month Bid	1 Month Ask	3 Month Bid	3 Month Ask	6 Month Bid	6 Month Ask	9 Month Bid	9 Month Ask	1 Year Bid	1 Year Ask
2013-12-31	9.98	10.48	9.94	10.44	9.87	10.37	9.84	10.09	9.9	10.15	9.94	10.44	9.98	10.48
2013-12-30	9.97	10.41	9.85	10.35	9.74	10.24	9.83	10.08	9.91	10.16	9.93	10.43	9.97	10.47
2013-12-27	9.52	10.02	9.55	10.05	9.62	10.12	9.81	10.06	9.89	10.14	9.92	10.42	9.96	10.46
2013-12-26	9.73	10.23	9.72	10.22	9.63	10.13	9.82	10.07	9.9	10.15	9.93	10.43	9.97	10.47
2013-12-24	9.11	9.61	9.26	9.76	9.38	9.88	9.8	10.05	9.89	10.14	9.92	10.42	9.96	10.46
2013-12-23	9.16	9.66	9.27	9.77	9.4	9.9	9.8	10.05	9.89	10.14	9.91	10.41	9.96	10.46
2013-12-20	9.85	10.35	9.8	10.3	9.74	10.24	9.84	10.09	9.91	10.16	9.93	10.43	9.97	10.47
2013-12-19	9.88	10.38	9.79	10.29	9.72	10.22	9.84	10.09	9.9	10.15	9.93	10.43	9.97	10.47
2013-12-18	9.88	10.38	9.79	10.29	9.71	10.21	9.84	10.09	9.89	10.14	9.93	10.43	9.96	10.46
2013-12-17	9.9	10.4	9.84	10.34	9.73	10.23	9.85	10.1	9.9	10.15	9.92	10.42	9.97	10.47
2013-12-16	9.89	10.39	9.81	10.31	9.71	10.21	9.84	10.09	9.9	10.15	9.92	10.42	9.96	10.46
2013-12-13	9.88	10.38	9.83	10.33	9.71	10.21	9.84	10.09	9.9	10.15	9.92	10.42	9.96	10.46
2013-12-12	9.84	10.34	9.79	10.29	9.66	10.16	9.82	10.07	9.89	10.14	9.92	10.42	9.96	10.46
2013-12-11	9.32	9.82	9.43	9.93	9.47	9.97	9.78	10.03	9.87	10.12	9.91	10.41	9.94	10.44
2013-12-10	9.62	10.12	9.59	10.09	9.61	10.11	9.79	10.04	9.87	10.12	9.9	10.4	9.94	10.44
2013-12-09	9.74	10.24	9.7	10.2	9.64	10.14	9.79	10.04	9.87	10.12	9.9	10.4	9.93	10.43
2013-12-06	9.8	10.3	9.74	10.24	9.68	10.18	9.8	10.05	9.87	10.12	9.9	10.4	9.93	10.43
2013-12-05	9.88	10.38	9.78	10.28	9.72	10.22	9.79	10.04	9.87	10.12	9.89	10.39	9.94	10.44
2013-12-04	9.9	10.4	9.81	10.31	9.73	10.23	9.78	10.03	9.87	10.12	9.88	10.38	9.93	10.43
2013-12-03	9.9	10.4	9.83	10.33	9.74	10.24	9.78	10.03	9.86	10.11	9.88	10.38	9.93	10.43
2013-12-02	9.85	10.35	9.79	10.29	9.71	10.21	9.78	10.03	9.85	10.1	9.88	10.38	9.95	10.45
Date	1 Week Bid	1 Week Ask	2 Week Bid	2 Week Ask	1 Month Bid	1 Month Ask	3 Month Bid	3 Month Ask	6 Month Bid	6 Month Ask	9 Month Bid	9 Month Ask	1 Year Bid	1 Year Ask
2014-03-31	10	10.5	9.98	10.48	9.94	10.44	9.93	10.18	9.93	10.18	9.94	10.44	9.97	10.47
2014-03-28	10.07	10.57	10.03	10.53	9.97	10.47	9.93	10.18	9.93	10.18	9.94	10.44	9.95	10.45
2014-03-27	9.96	10.46	9.95	10.45	9.94	10.44	9.9	10.15	9.91	10.16	9.91	10.41	9.92	10.42
2014-03-26	9.83	10.33	9.85	10.35	9.86	10.36	9.87	10.12	9.89	10.14	9.91	10.41	9.93	10.43
2014-03-25	9.7	10.2	9.78	10.28	9.78	10.28	9.83	10.08	9.86	10.11	9.87	10.37	9.9	10.4
2014-03-24	9.32	9.82	9.67	10.17	9.76	10.26	9.81	10.06	9.84	10.09	9.87	10.37	9.89	10.39
2014-03-21	9.04	9.54	9.58	10.08	9.74	10.24	9.79	10.04	9.83	10.08	9.86	10.36	9.89	10.39
2014-03-20	9.33	9.83	9.69	10.19	9.76	10.26	9.81	10.06	9.84	10.09	9.88	10.38	9.91	10.41
2014-03-19	9.59	10.09	9.66	10.16	9.73	10.23	9.82	10.07	9.85	10.1	9.88	10.38	9.92	10.42
2014-03-18	9.7	10.2	9.71	10.21	9.69	10.19	9.81	10.06	9.84	10.09	9.87	10.37	9.91	10.41
2014-03-17	9.74	10.24	9.72	10.22	9.72	10.22	9.81	10.06	9.83	10.08	9.85	10.35	9.89	10.39
2014-03-14	9.63	10.13	9.58	10.08	9.59	10.09	9.67	9.92	9.69	9.94	9.69	10.19	9.75	10.25
2014-03-13	9.39	9.89	9.46	9.96	9.5	10	9.66	9.91	9.71	9.96	9.7	10.2	9.74	10.24
2014-03-12	9.67	10.17	9.66	10.16	9.66	10.16	9.82	10.07	9.85	10.1	9.86	10.36	9.88	10.38
2014-03-11	9.83	10.33	9.79	10.29	9.79	10.29	9.87	10.12	9.9	10.15	9.91	10.41	9.94	10.44
2014-03-10	9.82	v	9.79	10.29	9.79	10.29	9.86	10.11	9.89	10.14	9.91	10.41	9.94	10.44
2014-03-07	9.74	10.24	9.74	10.24	9.74	10.24	9.87	10.12	9.89	10.14	9.91	10.41	9.95	10.45
2014-03-06	9.58	10.08	9.67	10.17	9.73	10.23	9.86	10.11	9.89	10.14	9.91	10.41	9.94	10.44
2014-03-05	9.73	10.23	9.75	10.25	9.73	10.23	9.87	10.12	9.9	10.15	9.91	10.41	9.95	10.45
2014-03-04	9.73	10.23	9.75	10.25	9.74	10.24	9.87	10.12	9.91	10.16	9.92	10.42	9.95	10.45
2014-03-03	9.81	10.31	9.77	10.27	9.78	10.28	9.88	10.13	9.91	10.16	9.93	10.43	9.95	10.45
Date	1 Week Bid	1 Week Ask	2 Week Bid	2 Week Ask	1 Month Bid	1 Month Ask	3 Month Bid	3 Month Ask	6 Month Bid	6 Month Ask	9 Month Bid	9 Month Ask	1 Year Bid	1 Year Ask
2014-06-30	9.54	10.04	9.63	10.13	9.73	10.23	9.92	10.17	9.92	10.17	9.92	10.42	9.94	10.44
2014-06-27	9.61	10.11	9.69	10.19	9.75	10.25	9.92	10.17	9.92	10.17	9.93	10.43	9.95	10.45
2014-06-26	9.43	9.93	9.59	10.09	9.73	10.23	9.92	10.17	9.92	10.17	9.93	10.43	9.95	10.45
2014-06-25	9.45	9.95	9.61	10.11	9.74	10.24	9.93	10.18	9.93	10.18	9.93	10.43	9.94	10.44
2014-06-24	9.4	9.9	9.56	10.06	9.73	10.23	9.92	10.17	9.92	10.17	9.93	10.43	9.94	10.44
2014-06-23	9.34	9.84	9.54	10.04	9.74	10.24	9.92	10.17	9.92	10.17	9.92	10.42	9.94	10.44
2014-06-20	9.58	10.08	9.69	10.19	9.78	10.28	9.92	10.17	9.92	10.17	9.92	10.42	9.94	10.44
2014-06-19	9.82	10.32	9.83	10.33	9.83	10.33	9.92	10.17	9.92	10.17	9.93	10.43	9.95	10.45
2014-06-18	9.46	9.96	9.57	10.07	9.73	10.23	9.92	10.17	9.92	10.17	9.93	10.43	9.95	10.45
2014-06-17	9.44	9.94	9.56	10.06	9.73	10.23	9.91	10.16	9.92	10.17	9.92	10.42	9.96	10.46
2014-06-16	9.22	9.72	9.47	9.97	9.72	10.22	9.91	10.16	9.91	10.16	9.91	10.41	9.95	10.45
2014-06-13	9.13	9.63	9.36	9.86	9.59	10.09	9.93	10.18	9.93	10.18	9.94	10.44	9.96	10.46
2014-06-12	9.09	9.59	9.41	9.91	9.66	10.16	9.92	10.17	9.92	10.17	9.93	10.43	9.96	10.46
2014-06-11	9.25	9.75	9.45	9.95	9.62	10.12	9.91	10.16	9.91	10.16	9.92	10.42	9.94	10.44
2014-06-10	9.68	10.18	9.75	10.25	9.82	10.32	9.92	10.17	9.93	10.18	9.93	10.43	9.96	10.46
2014-06-09	9.69	10.19	9.72	10.22	9.81	10.31	9.93	10.18	9.92	10.17	9.93	10.43	9.96	10.46
2014-06-06	9.62	10.12	9.71	10.21	9.78	10.28	9.91	10.16	9.91	10.16	9.93	10.43	9.95	10.45
2014-06-05	9.68	10.18	9.76	10.26	9.79	10.29	9.92	10.17	9.92	10.17	9.93	10.43	9.94	10.44
2014-06-04	9	9.5	9.38	9.88	9.65	10.15	9.91	10.16	9.92	10.17	9.9	10.4	9.92	10.42
2014-06-03	8.72	9.22	9.2	9.7	9.64	10.14	9.87	10.12	9.9	10.15	9.9	10.4	9.92	10.42
2014-06-02	9.61	10.11	9.73	10.23	9.83	10.33	9.93	10.18	9.93	10.18	9.94	10.44	9.96	10.46
Date	1 Week Bid	1 Week Ask	2 Week Bid	2 Week Ask	1 Month Bid	1 Month Ask	3 Month Bid	3 Month Ask	6 Month Bid	6 Month Ask	9 Month Bid	9 Month Ask	1 Year Bid	1 Year Ask
2014-09-30	9.97	10.47	9.95	10.45	9.93	10.43	9.93	10.18	9.94	10.19	9.95	10.45	10	10.5
2014-09-29	9.93	10.43	9.92	10.42	9.88	10.38	9.92	10.17	9.94	10.19	9.96	10.46	9.99	10.49
2014-09-26	9.74	10.24	9.78	10.28	9.82	10.32	9.93	10.18	9.93	10.18	9.95	10.45	10.03	10.53
2014-09-25	9.38	9.88	9.64	10.14	9.77	10.27	9.92	10.17	9.92	10.17	9.95	10.45	10.01	10.51
2014-09-24	9.19	9.69	9.56	10.06	9.75	10.25	9.92	10.17	9.94	10.19	9.96	10.46	10.02	10.52
2014-09-23	9.11	9.61	9.57	10.07	9.77	10.27	9.91	10.16	9.92	10.17	9.94	10.44	9.99	10.49
2014-09-22	9.79	10.29	9.82	10.32	9.85	10.35	9.93	10.18	9.93	10.18	9.94	10.44	9.99	10.49
2014-09-19	9.88	10.38	9.88	10.38	9.88	10.38	9.91	10.16	9.93	10.18	9.95	10.45	9.99	10.49
2014-09-18	9.91	10.41	9.88	10.38	9.89	10.39	9.94	10.19	9.95	10.2	9.96	10.46	9.99	10.49
2014-09-17	9.91	10.41	9.9	10.4	9.9	10.4	9.96	10.21	9.97	10.22	9.97	10.47	10	10.5
2014-09-16	9.93	10.43	9.89	10.39	9.9	10.4	9.95	10.2	9.95	10.2	9.95	10.45	10	10.5
2014-09-15	9.9	10.4	9.88	10.38	9.86	10.36	9.93	10.18	9.93	10.18	9.95	10.45	9.99	10.49
2014-09-12	9.81	10.31	9.8	10.3	9.84	10.34	9.93	10.18	9.93	10.18	9.95	10.45	9.98	10.48
2014-09-11	9.83	10.33	9.81	10.31	9.82	10.32	9.93	10.18	9.94	10.19	9.95	10.45	10	10.5
2014-09-10	9.41	9.91	9.61	10.11	9.72	10.22	9.93	10.18	9.93	10.18	9.95	10.45	10	10.5
2014-09-09	9.23	9.73	9.53	10.03	9.69	10.19	9.93	10.18	9.93	10.18	9.94	10.44	10	10.5
2014-09-08	9.22	9.72	9.51	10.01	9.69	10.19	9.92	10.17	9.92	10.17	9.94	10.44	9.98	10.48
2014-09-05	9.63	10.13	9.67	10.17	9.74	10.24	9.93	10.18	9.93	10.18	9.95	10.45	9.99	10.49
2014-09-04	9.81	10.31	9.81	10.31	9.81	10.31	9.93	10.18	9.94	10.19	9.95	10.45	10	10.5
2014-09-03	9.33	9.83	9.51	10.01	9.68	10.18	9.9	10.15	9.91	10.16	9.93	10.43	9.99	10.49
2014-09-02	9.57	10.07	9.65	10.15	9.74	10.24	9.92	10.17	9.93	10.18	9.95	10.45	9.99	10.49
2014-09-01	9.72	10.22	9.72	10.22	9.77	10.27	9.91	10.16	9.93	10.18	9.94	10.44	10	10.5
Date	1 Week Bid	1 Week Ask	2 Week Bid	2 Week Ask	1 Month Bid	1 Month Ask	3 Month Bid	3 Month Ask	6 Month Bid	6 Month Ask	9 Month Bid	9 Month Ask	1 Year Bid	1 Year Ask
2014-12-31	9.47	9.97	9.45	9.95	9.4	9.9	9.38	9.63	9.38	9.63	9.39	9.89	9.4	9.9
2014-12-30	9.29	9.79	9.33	9.83	9.36	9.86	9.38	9.63	9.39	9.64	9.41	9.91	9.42	9.92
2014-12-29	9.19	9.69	9.26	9.76	9.29	9.79	9.37	9.62	9.38	9.63	9.4	9.9	9.42	9.92
2014-12-26	9.34	9.84	9.36	9.86	9.38	9.88	9.38	9.63	9.39	9.64	9.4	9.9	9.42	9.92
2014-12-24	9.29	9.79	9.34	9.84	9.36	9.86	9.39	9.64	9.39	9.64	9.44	9.94	9.46	9.96
2014-12-23	8.95	9.45	9.18	9.68	9.32	9.82	9.39	9.64	9.4	9.65	9.45	9.95	9.46	9.96
2014-12-22	9.29	9.79	9.33	9.83	9.33	9.83	9.41	9.66	9.41	9.66	9.45	9.95	9.47	9.97
2014-12-19	9.36	9.86	9.41	9.91	9.42	9.92	9.42	9.67	9.42	9.67	9.45	9.95	9.47	9.97
2014-12-18	9.4	9.9	9.4	9.9	9.41	9.91	9.41	9.66	9.41	9.66	9.44	9.94	9.47	9.97
2014-12-17	9.39	9.89	9.41	9.91	9.41	9.91	9.4	9.65	9.4	9.65	9.44	9.94	9.47	9.97
2014-12-16	9.36	9.86	9.39	9.89	9.41	9.91	9.4	9.65	9.41	9.66	9.44	9.94	9.48	9.98
2014-12-15	9.33	9.83	9.35	9.85	9.37	9.87	9.4	9.65	9.41	9.66	9.43	9.93	9.46	9.96
2014-12-12	9.24	9.74	9.25	9.75	9.34	9.84	9.41	9.66	9.42	9.67	9.45	9.95	9.46	9.96
2014-12-11	9.23	9.73	9.26	9.76	9.33	9.83	9.39	9.64	9.41	9.66	9.45	9.95	9.46	9.96
2014-12-10	9.24	9.74	9.27	9.77	9.32	9.82	9.38	9.63	9.39	9.64	9.43	9.93	9.46	9.96
2014-12-09	9.24	9.74	9.27	9.77	9.34	9.84	9.39	9.64	9.41	9.66	9.43	9.93	9.47	9.97
2014-12-08	9.14	9.64	9.22	9.72	9.31	9.81	9.38	9.63	9.39	9.64	9.43	9.93	9.45	9.95
2014-12-05	9.27	9.77	9.31	9.81	9.34	9.84	9.39	9.64	9.4	9.65	9.44	9.94	9.47	9.97
2014-12-04	9.31	9.81	9.32	9.82	9.35	9.85	9.38	9.63	9.39	9.64	9.44	9.94	9.46	9.96
2014-12-03	9.35	9.85	9.36	9.86	9.38	9.88	9.42	9.67	9.43	9.68	9.46	9.96	9.46	9.96
2014-12-02	9.37	9.87	9.38	9.88	9.39	9.89	9.4	9.65	9.41	9.66	9.44	9.94	9.46	9.96
2014-12-01	9.27	9.77	9.28	9.78	9.34	9.84	9.37	9.62	9.41	9.66	9.44	9.94	9.45	9.95
Date	1 Week Bid	1 Week Ask	2 Week Bid	2 Week Ask	1 Month Bid	1 Month Ask	3 Month Bid	3 Month Ask	6 Month Bid	6 Month Ask	9 Month Bid	9 Month Ask	1 Year Bid	1 Year Ask
2015-03-31	7.51	8.01	7.51	8.01	7.51	8.01	7.74	7.99	7.73	7.98	7.74	8.24	7.76	8.26
2015-03-30	7.49	7.99	7.49	7.99	7.47	7.97	7.73	7.98	7.73	7.98	7.73	8.23	7.74	8.24
2015-03-27	7.41	7.91	7.43	7.93	7.41	7.91	7.69	7.94	7.7	7.95	7.7	8.2	7.7	8.2
2015-03-26	7.36	7.86	7.39	7.89	7.39	7.89	7.67	7.92	7.69	7.94	7.68	8.18	7.7	8.2
2015-03-25	7.36	7.86	7.38	7.88	7.38	7.88	7.69	7.94	7.71	7.96	7.66	8.16	7.66	8.16
2015-03-24	7.32	7.82	7.34	7.84	7.39	7.89	7.65	7.9	7.68	7.93	7.66	8.16	7.67	8.17
2015-03-20	7.83	8.33	7.81	8.31	7.81	8.31	7.93	8.18	7.87	8.12	7.79	8.29	7.77	8.27
2015-03-19	7.91	8.41	7.86	8.36	7.85	8.35	7.94	8.19	7.89	8.14	7.84	8.34	7.81	8.31
2015-03-18	7.88	8.38	7.88	8.38	7.87	8.37	7.97	8.22	7.93	8.18	7.91	8.41	7.88	8.38
2015-03-17	7.87	8.37	7.9	8.4	7.91	8.41	8.01	8.26	7.99	8.24	7.94	8.44	7.92	8.42
2015-03-16	7.88	8.38	7.9	8.4	7.94	8.44	8.01	8.26	8	8.25	7.97	8.47	7.93	8.43
2015-03-13	7.85	8.35	7.86	8.36	7.88	8.38	8.01	8.26	7.96	8.21	7.95	8.45	7.94	8.44
2015-03-12	7.81	8.31	7.88	8.38	7.92	8.42	8.03	8.28	8.02	8.27	7.99	8.49	7.97	8.47
2015-03-11	7.87	8.37	7.91	8.41	7.93	8.43	8.06	8.31	8.03	8.28	7.99	8.49	7.99	8.49
2015-03-10	7.82	8.32	7.86	8.36	7.9	8.4	8.02	8.27	8.01	8.26	7.97	8.47	7.93	8.43
2015-03-09	7.82	8.32	7.86	8.36	7.91	8.41	8.02	8.27	8.01	8.26	7.98	8.48	7.93	8.43
2015-03-06	7.85	8.35	7.88	8.38	7.9	8.4	8.03	8.28	8.01	8.26	7.99	8.49	7.92	8.42
2015-03-05	7.89	8.39	7.93	8.43	7.95	8.45	8.06	8.31	8.06	8.31	8.03	8.53	7.98	8.48
2015-03-04	7.89	8.39	7.94	8.44	8	8.5	8.1	8.35	8.08	8.33	8.09	8.59	8.06	8.56
2015-03-03	7.89	8.39	7.94	8.44	7.98	8.48	8.18	8.43	8.18	8.43	8.18	8.68	8.16	8.66
2015-03-02	7.96	8.46	7.99	8.49	8.01	8.51	8.2	8.45	8.2	8.45	8.21	8.71	8.2	8.7
Date	1 Week Bid	1 Week Ask	2 Week Bid	2 Week Ask	1 Month Bid	1 Month Ask	3 Month Bid	3 Month Ask	6 Month Bid	6 Month Ask	9 Month Bid	9 Month Ask	1 Year Bid	1 Year Ask
2015-06-30	6.53	7.03	6.48	6.98	6.5	7	6.76	7.01	6.79	7.04	6.81	7.31	6.88	7.38
2015-06-29	6.38	6.88	6.41	6.91	6.46	6.96	6.73	6.98	6.76	7.01	6.79	7.29	6.88	7.38
2015-06-26	6.21	6.71	6.31	6.81	6.34	6.84	6.71	6.96	6.73	6.98	6.76	7.26	6.84	7.34
2015-06-25	6.31	6.81	6.32	6.82	6.36	6.86	6.75	7	6.79	7.04	6.78	7.28	6.86	7.36
2015-06-24	6.19	6.69	6.24	6.74	6.32	6.82	6.66	6.91	6.69	6.94	6.74	7.24	6.83	7.33
2015-06-23	6.24	6.74	6.29	6.79	6.31	6.81	6.65	6.9	6.71	6.96	6.74	7.24	6.83	7.33
2015-06-22	6.22	6.72	6.23	6.73	6.25	6.75	6.63	6.88	6.68	6.93	6.72	7.22	6.85	7.35
2015-06-18	6.22	6.72	6.24	6.74	6.28	6.78	6.63	6.88	6.68	6.93	6.72	7.22	6.79	7.29
2015-06-17	6.04	6.54	6.17	6.67	6.27	6.77	6.59	6.84	6.63	6.88	6.66	7.16	6.76	7.26
2015-06-16	6.04	6.54	6.19	6.69	6.28	6.78	6.59	6.84	6.63	6.88	6.66	7.16	6.75	7.25
2015-06-15	6.07	6.57	6.21	6.71	6.28	6.78	6.56	6.81	6.61	6.86	6.69	7.19	6.76	7.26
2015-06-12	6.26	6.76	6.28	6.78	6.29	6.79	6.59	6.84	6.63	6.88	6.69	7.19	6.77	7.27
2015-06-11	6.26	6.76	6.29	6.79	6.31	6.81	6.58	6.83	6.62	6.87	6.68	7.18	6.76	7.26
2015-06-10	6.24	6.74	6.28	6.78	6.34	6.84	6.52	6.77	6.59	6.84	6.64	7.14	6.74	7.24
2015-06-09	6.27	6.77	6.29	6.79	6.35	6.85	6.5	6.75	6.58	6.83	6.63	7.13	6.71	7.21
2015-06-08	6.28	6.78	6.31	6.81	6.34	6.84	6.51	6.76	6.57	6.82	6.61	7.11	6.71	7.21
2015-06-05	6.27	6.77	6.33	6.83	6.34	6.84	6.51	6.76	6.56	6.81	6.6	7.1	6.68	7.18
2015-06-04	6.22	6.72	6.29	6.79	6.31	6.81	6.49	6.74	6.53	6.78	6.58	7.08	6.66	7.16
2015-06-03	6.19	6.69	6.28	6.78	6.3	6.8	6.49	6.74	6.53	6.78	6.56	7.06	6.64	7.14
2015-06-02	6.26	6.76	6.3	6.8	6.33	6.83	6.48	6.73	6.51	6.76	6.53	7.03	6.63	7.13
2015-06-01	6.28	6.78	6.33	6.83	6.33	6.83	6.48	6.73	6.51	6.76	6.56	7.06	6.65	7.15
Date	1 Week Bid	1 Week Ask	2 Week Bid	2 Week Ask	1 Month Bid	1 Month Ask	3 Month Bid	3 Month Ask	6 Month Bid	6 Month Ask	9 Month Bid	9 Month Ask	1 Year Bid	1 Year Ask
2015-09-30	6.03	6.53	6.03	6.53	6.08	6.58	6.35	6.6	6.37	6.62	6.36	6.86	6.39	6.89
2015-09-29	6	6.5	6.03	6.53	6.07	6.57	6.34	6.59	6.36	6.61	6.35	6.85	6.39	6.89
2015-09-28	5.9	6.4	5.97	6.47	6.05	6.55	6.32	6.57	6.36	6.61	6.37	6.87	6.4	6.9
2015-09-23	5.69	6.19	5.86	6.36	5.93	6.43	6.28	6.53	6.35	6.6	6.36	6.86	6.41	6.91
2015-09-22	5.65	6.15	5.82	6.32	5.91	6.41	6.26	6.51	6.35	6.6	6.37	6.87	6.44	6.94
2015-09-21	5.89	6.39	5.99	6.49	6.03	6.53	6.31	6.56	6.36	6.61	6.34	6.84	6.39	6.89
2015-09-18	5.96	6.46	6	6.5	6.02	6.52	6.31	6.56	6.36	6.61	6.36	6.86	6.41	6.91
2015-09-17	5.96	6.46	5.99	6.49	6.01	6.51	6.3	6.55	6.36	6.61	6.37	6.87	6.4	6.9
2015-09-16	6.04	6.54	6.03	6.53	6.03	6.53	6.31	6.56	6.37	6.62	6.38	6.88	6.41	6.91
2015-09-15	5.98	6.48	5.99	6.49	6	6.5	6.31	6.56	6.34	6.59	6.36	6.86	6.41	6.91
2015-09-14	5.94	6.44	5.95	6.45	5.94	6.44	6.28	6.53	6.33	6.58	6.36	6.86	6.44	6.94
2015-09-11	6.41	6.91	6.4	6.9	6.42	6.92	6.74	6.99	6.79	7.04	6.81	7.31	6.81	7.31
2015-09-10	6.44	6.94	6.44	6.94	6.47	6.97	6.75	7	6.8	7.05	6.83	7.33	6.84	7.34
2015-09-09	6.41	6.91	6.44	6.94	6.47	6.97	6.75	7	6.8	7.05	6.84	7.34	6.84	7.34
2015-09-08	6.37	6.87	6.41	6.91	6.47	6.97	6.75	7	6.81	7.06	6.86	7.36	6.87	7.37
2015-09-07	6.34	6.84	6.41	6.91	6.46	6.96	6.74	6.99	6.81	7.06	6.84	7.34	6.87	7.37
2015-09-04	6.39	6.89	6.43	6.93	6.47	6.97	6.75	7	6.8	7.05	6.85	7.35	6.87	7.37
2015-09-03	6.37	6.87	6.43	6.93	6.48	6.98	6.76	7.01	6.82	7.07	6.85	7.35	6.87	7.37
2015-09-02	6.39	6.89	6.43	6.93	6.49	6.99	6.78	7.03	6.83	7.08	6.86	7.36	6.88	7.38
2015-09-01	6.42	6.92	6.44	6.94	6.49	6.99	6.76	7.01	6.82	7.07	6.84	7.34	6.87	7.37
Date	1 Week Bid	1 Week Ask	2 Week Bid	2 Week Ask	1 Month Bid	1 Month Ask	3 Month Bid	3 Month Ask	6 Month Bid	6 Month Ask	9 Month Bid	9 Month Ask	1 Year Bid	1 Year Ask
2015-12-31	6.01	6.51	6.01	6.51	6.02	6.52	6.24	6.49	6.26	6.51	6.28	6.78	6.29	6.79
2015-12-30	5.97	6.47	6	6.5	6.01	6.51	6.24	6.49	6.27	6.52	6.29	6.79	6.31	6.81
2015-12-29	5.94	6.44	5.99	6.49	6.02	6.52	6.23	6.48	6.26	6.51	6.28	6.78	6.29	6.79
2015-12-28	5.95	6.45	6.01	6.51	6.02	6.52	6.23	6.48	6.26	6.51	6.29	6.79	6.3	6.8
2015-12-23	5.99	6.49	5.99	6.49	6	6.5	6.26	6.51	6.28	6.53	6.3	6.8	6.3	6.8
2015-12-22	5.99	6.49	5.99	6.49	6	6.5	6.26	6.51	6.28	6.53	6.3	6.8	6.3	6.8
2015-12-21	5.99	6.49	6	6.5	6.02	6.52	6.24	6.49	6.27	6.52	6.31	6.81	6.31	6.81
2015-12-18	5.99	6.49	6	6.5	6.01	6.51	6.25	6.5	6.27	6.52	6.31	6.81	6.32	6.82
2015-12-17	6	6.5	6	6.5	6.01	6.51	6.25	6.5	6.28	6.53	6.31	6.81	6.31	6.81
2015-12-16	6	6.5	6	6.5	6.01	6.51	6.25	6.5	6.27	6.52	6.29	6.79	6.3	6.8
2015-12-15	6.01	6.51	6	6.5	6.01	6.51	6.25	6.5	6.28	6.53	6.31	6.81	6.32	6.82
2015-12-14	5.99	6.49	5.99	6.49	6.03	6.53	6.25	6.5	6.27	6.52	6.3	6.8	6.31	6.81
2015-12-11	6	6.5	6.01	6.51	6.02	6.52	6.25	6.5	6.28	6.53	6.29	6.79	6.31	6.81
2015-12-10	5.96	6.46	6	6.5	6.02	6.52	6.26	6.51	6.28	6.53	6.3	6.8	6.32	6.82
2015-12-09	6	6.5	6	6.5	6.03	6.53	6.27	6.52	6.29	6.54	6.3	6.8	6.31	6.81
2015-12-08	6.01	6.51	6.01	6.51	6.03	6.53	6.26	6.51	6.29	6.54	6.3	6.8	6.32	6.82
2015-12-07	6	6.5	6	6.5	6.01	6.51	6.26	6.51	6.27	6.52	6.29	6.79	6.31	6.81
2015-12-04	5.97	6.47	5.98	6.48	6.01	6.51	6.26	6.51	6.28	6.53	6.3	6.8	6.32	6.82
2015-12-03	5.86	6.36	5.94	6.44	6	6.5	6.26	6.51	6.28	6.53	6.29	6.79	6.32	6.82
2015-12-02	5.93	6.43	5.97	6.47	6	6.5	6.26	6.51	6.28	6.53	6.3	6.8	6.34	6.84
2015-12-01	5.95	6.45	5.97	6.47	6.01	6.51	6.25	6.5	6.28	6.53	6.29	6.79	6.32	6.82
Date	1 Week Bid	1 Week Ask	2 Week Bid	2 Week Ask	1 Month Bid	1 Month Ask	3 Month Bid	3 Month Ask	6 Month Bid	6 Month Ask	9 Month Bid	9 Month Ask	1 Year Bid	1 Year Ask
2016-03-31	5.98	6.48	5.98	6.48	6	6.5	6.1	6.35	6.11	6.36	6.14	6.64	6.15	6.65
2016-03-30	5.92	6.42	5.95	6.45	6	6.5	6.09	6.34	6.12	6.37	6.14	6.64	6.16	6.66
2016-03-29	5.9	6.4	5.94	6.44	5.99	6.49	6.09	6.34	6.11	6.36	6.14	6.64	6.16	6.66
2016-03-28	5.94	6.44	5.97	6.47	5.99	6.49	6.11	6.36	6.11	6.36	6.14	6.64	6.16	6.66
2016-03-25	5.93	6.43	5.96	6.46	6	6.5	6.09	6.34	6.11	6.36	6.14	6.64	6.16	6.66
2016-03-24	5.87	6.37	5.95	6.45	6	6.5	6.1	6.35	6.11	6.36	6.14	6.64	6.15	6.65
2016-03-22	5.95	6.45	5.97	6.47	6	6.5	6.1	6.35	6.1	6.35	6.14	6.64	6.15	6.65
2016-03-21	5.96	6.46	5.97	6.47	5.98	6.48	6.1	6.35	6.11	6.36	6.14	6.64	6.15	6.65
2016-03-18	5.97	6.47	5.97	6.47	5.99	6.49	6.1	6.35	6.1	6.35	6.14	6.64	6.14	6.64
2016-03-17	5.99	6.49	5.99	6.49	6	6.5	6.1	6.35	6.11	6.36	6.15	6.65	6.16	6.66
2016-03-16	5.97	6.47	5.99	6.49	6	6.5	6.1	6.35	6.1	6.35	6.14	6.64	6.14	6.64
2016-03-15	5.97	6.47	5.98	6.48	6	6.5	6.1	6.35	6.11	6.36	6.13	6.63	6.15	6.65
2016-03-14	5.95	6.45	5.98	6.48	5.99	6.49	6.1	6.35	6.11	6.36	6.14	6.64	6.14	6.64
2016-03-11	5.94	6.44	5.97	6.47	5.99	6.49	6.1	6.35	6.11	6.36	6.13	6.63	6.15	6.65
2016-03-10	5.78	6.28	5.9	6.4	5.99	6.49	6.1	6.35	6.1	6.35	6.14	6.64	6.14	6.64
2016-03-09	5.73	6.23	5.92	6.42	5.99	6.49	6.1	6.35	6.11	6.36	6.14	6.64	6.15	6.65
2016-03-08	5.78	6.28	5.93	6.43	5.98	6.48	6.09	6.34	6.11	6.36	6.13	6.63	6.15	6.65
2016-03-07	5.9	6.4	5.95	6.45	5.99	6.49	6.1	6.35	6.1	6.35	6.13	6.63	6.14	6.64
2016-03-04	5.96	6.46	5.97	6.47	5.99	6.49	6.1	6.35	6.11	6.36	6.14	6.64	6.14	6.64
2016-03-03	5.96	6.46	5.98	6.48	6	6.5	6.1	6.35	6.1	6.35	6.14	6.64	6.14	6.64
2016-03-02	5.94	6.44	5.97	6.47	5.99	6.49	6.1	6.35	6.1	6.35	6.14	6.64	6.14	6.64
2016-03-01	5.94	6.44	5.98	6.48	5.98	6.48	6.1	6.35	6.1	6.35	6.14	6.64	6.15	6.65
Date	1 Week Bid	1 Week Ask	2 Week Bid	2 Week Ask	1 Month Bid	1 Month Ask	3 Month Bid	3 Month Ask	6 Month Bid	6 Month Ask	9 Month Bid	9 Month Ask	1 Year Bid	1 Year Ask
2016-06-30	5.7	6.2	5.74	6.24	5.74	6.24	5.8	6.05	5.81	6.06	5.86	6.36	5.88	6.38
2016-06-29	5.56	6.06	5.68	6.18	5.74	6.24	5.81	6.06	5.83	6.08	5.87	6.37	5.88	6.38
2016-06-28	5.49	5.99	5.64	6.14	5.71	6.21	5.82	6.07	5.84	6.09	5.87	6.37	5.89	6.39
2016-06-27	5.7	6.2	5.74	6.24	5.74	6.24	5.83	6.08	5.85	6.1	5.88	6.38	5.89	6.39
2016-06-24	5.69	6.19	5.74	6.24	5.74	6.24	5.82	6.07	5.84	6.09	5.87	6.37	5.9	6.4
2016-06-23	5.69	6.19	5.74	6.24	5.75	6.25	5.84	6.09	5.85	6.1	5.88	6.38	5.91	6.41
2016-06-22	5.61	6.11	5.69	6.19	5.72	6.22	5.84	6.09	5.85	6.1	5.89	6.39	5.91	6.41
2016-06-21	5.64	6.14	5.71	6.21	5.74	6.24	5.84	6.09	5.85	6.1	5.89	6.39	5.93	6.43
2016-06-20	5.71	6.21	5.72	6.22	5.74	6.24	5.85	6.1	5.87	6.12	5.89	6.39	5.91	6.41
2016-06-17	5.68	6.18	5.71	6.21	5.74	6.24	5.84	6.09	5.86	6.11	5.89	6.39	5.91	6.41
2016-06-16	5.58	6.08	5.66	6.16	5.72	6.22	5.84	6.09	5.87	6.12	5.91	6.41	5.93	6.43
2016-06-15	5.43	5.93	5.6	6.1	5.71	6.21	5.85	6.1	5.87	6.12	5.91	6.41	5.94	6.44
2016-06-14	5.67	6.17	5.73	6.23	5.74	6.24	5.85	6.1	5.88	6.13	5.9	6.4	5.94	6.44
2016-06-13	5.65	6.15	5.72	6.22	5.73	6.23	5.84	6.09	5.87	6.12	5.89	6.39	5.93	6.43
2016-06-10	5.74	6.24	5.76	6.26	5.76	6.26	5.85	6.1	5.87	6.12	5.91	6.41	5.94	6.44
2016-06-09	5.74	6.24	5.75	6.25	5.76	6.26	5.86	6.11	5.88	6.13	5.91	6.41	5.94	6.44
2016-06-08	5.74	6.24	5.76	6.26	5.76	6.26	5.85	6.1	5.88	6.13	5.91	6.41	5.94	6.44
2016-06-06	5.73	6.23	5.75	6.25	5.75	6.25	5.85	6.1	5.89	6.14	5.91	6.41	5.95	6.45
2016-06-03	5.73	6.23	5.74	6.24	5.75	6.25	5.85	6.1	5.89	6.14	5.92	6.42	5.96	6.46
2016-06-02	5.7	6.2	5.74	6.24	5.75	6.25	5.86	6.11	5.89	6.14	5.92	6.42	5.95	6.45
2016-06-01	5.72	6.22	5.74	6.24	5.75	6.25	5.87	6.12	5.89	6.14	5.92	6.42	5.94	6.44
Date	1 Week Bid	1 Week Ask	2 Week Bid	2 Week Ask	1 Month Bid	1 Month Ask	3 Month Bid	3 Month Ask	6 Month Bid	6 Month Ask	9 Month Bid	9 Month Ask	1 Year Bid	1 Year Ask
2016-09-30	5.74	6.24	5.74	6.24	5.75	6.25	5.79	6.04	5.81	6.06	5.83	6.33	5.86	6.36
2016-09-29	5.73	6.23	5.74	6.24	5.75	6.25	5.79	6.04	5.81	6.06	5.83	6.33	5.88	6.38
2016-09-28	5.74	6.24	5.74	6.24	5.75	6.25	5.8	6.05	5.82	6.07	5.84	6.34	5.86	6.36
2016-09-27	5.74	6.24	5.74	6.24	5.75	6.25	5.79	6.04	5.81	6.06	5.82	6.32	5.86	6.36
2016-09-26	5.72	6.22	5.73	6.23	5.75	6.25	5.78	6.03	5.8	6.05	5.82	6.32	5.85	6.35
2016-09-23	5.69	6.19	5.71	6.21	5.73	6.23	5.79	6.04	5.81	6.06	5.83	6.33	5.85	6.35
2016-09-22	5.71	6.21	5.72	6.22	5.74	6.24	5.77	6.02	5.79	6.04	5.79	6.29	5.85	6.35
2016-09-21	5.68	6.18	5.71	6.21	5.73	6.23	5.79	6.04	5.79	6.04	5.81	6.31	5.84	6.34
2016-09-20	5.68	6.18	5.72	6.22	5.74	6.24	5.78	6.03	5.8	6.05	5.82	6.32	5.85	6.35
2016-09-19	5.72	6.22	5.73	6.23	5.74	6.24	5.8	6.05	5.81	6.06	5.83	6.33	5.87	6.37
2016-09-16	5.71	6.21	5.73	6.23	5.74	6.24	5.78	6.03	5.8	6.05	5.81	6.31	5.85	6.35
2016-09-15	5.71	6.21	5.72	6.22	5.74	6.24	5.78	6.03	5.81	6.06	5.81	6.31	5.84	6.34
2016-09-09	5.72	6.22	5.74	6.24	5.74	6.24	5.78	6.03	5.8	6.05	5.81	6.31	5.84	6.34
2016-09-08	5.72	6.22	5.73	6.23	5.75	6.25	5.78	6.03	5.8	6.05	5.82	6.32	5.85	6.35
2016-09-07	5.73	6.23	5.73	6.23	5.74	6.24	5.77	6.02	5.8	6.05	5.82	6.32	5.85	6.35
2016-09-06	5.73	6.23	5.73	6.23	5.75	6.25	5.77	6.02	5.79	6.04	5.81	6.31	5.85	6.35
2016-09-05	5.72	6.22	5.73	6.23	5.73	6.23	5.77	6.02	5.79	6.04	5.82	6.32	5.86	6.36
2016-09-02	5.71	6.21	5.72	6.22	5.74	6.24	5.76	6.01	5.78	6.03	5.81	6.31	5.85	6.35
2016-09-01	5.68	6.18	5.69	6.19	5.72	6.22	5.77	6.02	5.78	6.03	5.8	6.3	5.85	6.35
Date	1 Week Bid	1 Week Ask	2 Week Bid	2 Week Ask	1 Month Bid	1 Month Ask	3 Month Bid	3 Month Ask	6 Month Bid	6 Month Ask	9 Month Bid	9 Month Ask	1 Year Bid	1 Year Ask
2016-12-30	5.72	6.22	5.75	6.25	5.76	6.26	5.87	6.12	5.9	6.15	5.91	6.41	5.94	6.44
2016-12-29	5.64	6.14	5.69	6.19	5.73	6.23	5.87	6.12	5.9	6.15	5.91	6.41	5.95	6.45
2016-12-28	5.64	6.14	5.7	6.2	5.73	6.23	5.87	6.12	5.9	6.15	5.91	6.41	5.95	6.45
2016-12-27	5.65	6.15	5.72	6.22	5.74	6.24	5.87	6.12	5.9	6.15	5.91	6.41	5.96	6.46
2016-12-26	5.74	6.24	5.75	6.25	5.75	6.25	5.86	6.11	5.9	6.15	5.9	6.4	5.94	6.44
2016-12-23	5.75	6.25	5.75	6.25	5.76	6.26	5.86	6.11	5.89	6.14	5.9	6.4	5.94	6.44
2016-12-22	5.74	6.24	5.75	6.25	5.75	6.25	5.85	6.1	5.9	6.15	5.91	6.41	5.94	6.44
2016-12-21	5.75	6.25	5.75	6.25	5.76	6.26	5.86	6.11	5.9	6.15	5.9	6.4	5.92	6.42
2016-12-20	5.73	6.23	5.74	6.24	5.76	6.26	5.85	6.1	5.89	6.14	5.9	6.4	5.93	6.43
2016-12-19	5.73	6.23	5.74	6.24	5.75	6.25	5.84	6.09	5.89	6.14	5.89	6.39	5.93	6.43
2016-12-16	5.74	6.24	5.74	6.24	5.76	6.26	5.85	6.1	5.9	6.15	5.9	6.4	5.93	6.43
2016-12-15	5.75	6.25	5.76	6.26	5.76	6.26	5.85	6.1	5.9	6.15	5.9	6.4	5.94	6.44
2016-12-14	5.75	6.25	5.76	6.26	5.76	6.26	5.84	6.09	5.89	6.14	5.9	6.4	5.93	6.43
2016-12-13	5.74	6.24	5.74	6.24	5.76	6.26	5.84	6.09	5.88	6.13	5.89	6.39	5.93	6.43
2016-12-09	5.75	6.25	5.75	6.25	5.77	6.27	5.85	6.1	5.89	6.14	5.9	6.4	5.92	6.42
2016-12-08	5.75	6.25	5.74	6.24	5.76	6.26	5.84	6.09	5.88	6.13	5.89	6.39	5.92	6.42
2016-12-06	5.71	6.21	5.73	6.23	5.76	6.26	5.84	6.09	5.88	6.13	5.89	6.39	5.9	6.4
2016-12-05	5.71	6.21	5.73	6.23	5.76	6.26	5.85	6.1	5.88	6.13	5.89	6.39	5.91	6.41
2016-12-02	5.72	6.22	5.73	6.23	5.75	6.25	5.84	6.09	5.87	6.12	5.89	6.39	5.91	6.41
2016-12-01	5.73	6.23	5.73	6.23	5.75	6.25	5.84	6.09	5.87	6.12	5.88	6.38	5.9	6.4
Date	1 Week Bid	1 Week Ask	2 Week Bid	2 Week Ask	1 Month Bid	1 Month Ask	3 Month Bid	3 Month Ask	6 Month Bid	6 Month Ask	9 Month Bid	9 Month Ask	1 Year Bid	1 Year Ask
2017-03-31	5.76	6.26	5.76	6.26	5.77	6.27	5.87	6.12	5.91	6.16	5.92	6.42	5.94	6.44
2017-03-30	5.74	6.24	5.75	6.25	5.77	6.27	5.86	6.11	5.89	6.14	5.92	6.42	5.93	6.43
2017-03-29	5.73	6.23	5.75	6.25	5.77	6.27	5.84	6.09	5.88	6.13	5.89	6.39	5.91	6.41
2017-03-28	5.73	6.23	5.75	6.25	5.76	6.26	5.84	6.09	5.88	6.13	5.89	6.39	5.91	6.41
2017-03-27	5.73	6.23	5.75	6.25	5.77	6.27	5.84	6.09	5.88	6.13	5.9	6.4	5.91	6.41
2017-03-24	5.73	6.23	5.75	6.25	5.76	6.26	5.84	6.09	5.88	6.13	5.89	6.39	5.92	6.42
2017-03-22	5.74	6.24	5.75	6.25	5.77	6.27	5.83	6.08	5.87	6.12	5.89	6.39	5.9	6.4
2017-03-21	5.73	6.23	5.74	6.24	5.76	6.26	5.83	6.08	5.88	6.13	5.89	6.39	5.91	6.41
2017-03-20	5.73	6.23	5.75	6.25	5.76	6.26	5.84	6.09	5.88	6.13	5.89	6.39	5.91	6.41
2017-03-17	5.73	6.23	5.74	6.24	5.77	6.27	5.83	6.08	5.87	6.12	5.9	6.4	5.91	6.41
2017-03-16	5.73	6.23	5.75	6.25	5.75	6.25	5.83	6.08	5.88	6.13	5.9	6.4	5.92	6.42
2017-03-15	5.73	6.23	5.75	6.25	5.76	6.26	5.83	6.08	5.87	6.12	5.89	6.39	5.91	6.41
2017-03-14	5.74	6.24	5.75	6.25	5.76	6.26	5.83	6.08	5.87	6.12	5.89	6.39	5.91	6.41
2017-03-13	5.73	6.23	5.75	6.25	5.77	6.27	5.83	6.08	5.88	6.13	5.9	6.4	5.92	6.42
2017-03-10	5.73	6.23	5.75	6.25	5.76	6.26	5.82	6.07	5.87	6.12	5.9	6.4	5.9	6.4
2017-03-09	5.73	6.23	5.75	6.25	5.76	6.26	5.83	6.08	5.88	6.13	5.91	6.41	5.92	6.42
2017-03-08	5.72	6.22	5.74	6.24	5.76	6.26	5.82	6.07	5.87	6.12	5.89	6.39	5.9	6.4
2017-03-07	5.72	6.22	5.74	6.24	5.77	6.27	5.81	6.06	5.86	6.11	5.89	6.39	5.9	6.4
2017-03-06	5.72	6.22	5.74	6.24	5.77	6.27	5.82	6.07	5.87	6.12	5.88	6.38	5.9	6.4
2017-03-03	5.74	6.24	5.75	6.25	5.76	6.26	5.82	6.07	5.87	6.12	5.9	6.4	5.91	6.41
2017-03-02	5.75	6.25	5.76	6.26	5.76	6.26	5.82	6.07	5.87	6.12	5.9	6.4	5.91	6.41
2017-03-01	5.74	6.24	5.76	6.26	5.76	6.26	5.82	6.07	5.87	6.12	5.9	6.4	5.91	6.41
Date	1 Week Bid	1 Week Ask	2 Week Bid	2 Week Ask	1 Month Bid	1 Month Ask	3 Month Bid	3 Month Ask	6 Month Bid	6 Month Ask	9 Month Bid	9 Month Ask	1 Year Bid	1 Year Ask
2017-06-30	5.73	6.23	5.75	6.25	5.76	6.26	5.89	6.14	5.9	6.15	5.94	6.44	5.96	6.46
2017-06-29	5.72	6.22	5.75	6.25	5.75	6.25	5.88	6.13	5.89	6.14	5.93	6.43	5.96	6.46
2017-06-22	5.71	6.21	5.74	6.24	5.76	6.26	5.88	6.13	5.89	6.14	5.93	6.43	5.97	6.47
2017-06-21	5.69	6.19	5.75	6.25	5.77	6.27	5.88	6.13	5.9	6.15	5.94	6.44	5.97	6.47
2017-06-20	5.73	6.23	5.76	6.26	5.78	6.28	5.9	6.15	5.91	6.16	5.94	6.44	5.96	6.46
2017-06-19	5.73	6.23	5.75	6.25	5.78	6.28	5.9	6.15	5.91	6.16	5.94	6.44	5.97	6.47
2017-06-16	5.73	6.23	5.75	6.25	5.77	6.27	5.9	6.15	5.91	6.16	5.94	6.44	5.97	6.47
2017-06-15	5.72	6.22	5.75	6.25	5.77	6.27	5.88	6.13	5.9	6.15	5.94	6.44	5.96	6.46
2017-06-14	5.73	6.23	5.74	6.24	5.77	6.27	5.89	6.14	5.9	6.15	5.94	6.44	5.96	6.46
2017-06-13	5.74	6.24	5.76	6.26	5.78	6.28	5.9	6.15	5.92	6.17	5.95	6.45	5.97	6.47
2017-06-12	5.74	6.24	5.75	6.25	5.77	6.27	5.89	6.14	5.91	6.16	5.94	6.44	5.97	6.47
2017-06-09	5.74	6.24	5.75	6.25	5.77	6.27	5.9	6.15	5.91	6.16	5.94	6.44	5.97	6.47
2017-06-08	5.73	6.23	5.75	6.25	5.77	6.27	5.89	6.14	5.91	6.16	5.94	6.44	5.96	6.46
2017-06-07	5.73	6.23	5.75	6.25	5.78	6.28	5.89	6.14	5.91	6.16	5.94	6.44	5.96	6.46
2017-06-06	5.73	6.23	5.75	6.25	5.77	6.27	5.89	6.14	5.9	6.15	5.93	6.43	5.96	6.46
2017-06-05	5.74	6.24	5.75	6.25	5.77	6.27	5.88	6.13	5.9	6.15	5.93	6.43	5.96	6.46
2017-06-02	5.74	6.24	5.75	6.25	5.77	6.27	5.88	6.13	5.91	6.16	5.93	6.43	5.95	6.45
2017-06-01	5.74	6.24	5.76	6.26	5.77	6.27	5.89	6.14	5.91	6.16	5.93	6.43	5.96	6.46
Date	1 Week Bid	1 Week Ask	2 Week Bid	2 Week Ask	1 Month Bid	1 Month Ask	3 Month Bid	3 Month Ask	6 Month Bid	6 Month Ask	9 Month Bid	9 Month Ask	1 Year Bid	1 Year Ask
2017-09-29	5.7	6.2	5.74	6.24	5.76	6.26	5.9	6.15	5.91	6.16	5.95	6.45	5.97	6.47
2017-09-28	5.7	6.2	5.74	6.24	5.76	6.26	5.9	6.15	5.92	6.17	5.96	6.46	5.97	6.47
2017-09-27	5.71	6.21	5.74	6.24	5.76	6.26	5.9	6.15	5.92	6.17	5.96	6.46	5.97	6.47
2017-09-26	5.71	6.21	5.74	6.24	5.76	6.26	5.9	6.15	5.92	6.17	5.96	6.46	5.97	6.47
2017-09-25	5.71	6.21	5.74	6.24	5.76	6.26	5.9	6.15	5.91	6.16	5.96	6.46	5.97	6.47
2017-09-22	5.7	6.2	5.74	6.24	5.77	6.27	5.9	6.15	5.92	6.17	5.95	6.45	5.97	6.47
2017-09-21	5.71	6.21	5.74	6.24	5.77	6.27	5.9	6.15	5.92	6.17	5.96	6.46	5.98	6.48
2017-09-20	5.71	6.21	5.74	6.24	5.77	6.27	5.9	6.15	5.92	6.17	5.96	6.46	5.98	6.48
2017-09-19	5.71	6.21	5.74	6.24	5.77	6.27	5.9	6.15	5.92	6.17	5.96	6.46	5.98	6.48
2017-09-18	5.69	6.19	5.73	6.23	5.76	6.26	5.91	6.16	5.91	6.16	5.96	6.46	5.97	6.47
2017-09-15	5.7	6.2	5.72	6.22	5.75	6.25	5.89	6.14	5.91	6.16	5.95	6.45	5.97	6.47
2017-09-14	5.7	6.2	5.73	6.23	5.77	6.27	5.9	6.15	5.91	6.16	5.96	6.46	5.97	6.47
2017-09-13	5.71	6.21	5.74	6.24	5.77	6.27	5.89	6.14	5.91	6.16	5.95	6.45	5.97	6.47
2017-09-12	5.7	6.2	5.72	6.22	5.77	6.27	5.9	6.15	5.91	6.16	5.95	6.45	5.97	6.47
2017-09-11	5.7	6.2	5.73	6.23	5.77	6.27	5.89	6.14	5.9	6.15	5.94	6.44	5.95	6.45
2017-09-08	5.71	6.21	5.73	6.23	5.75	6.25	5.89	6.14	5.9	6.15	5.94	6.44	5.95	6.45
2017-09-07	5.7	6.2	5.74	6.24	5.76	6.26	5.9	6.15	5.91	6.16	5.95	6.45	5.96	6.46
2017-09-06	5.69	6.19	5.73	6.23	5.76	6.26	5.89	6.14	5.9	6.15	5.94	6.44	5.96	6.46
2017-09-05	5.68	6.18	5.72	6.22	5.76	6.26	5.89	6.14	5.9	6.15	5.95	6.45	5.96	6.46
Date	1 Week Bid	1 Week Ask	2 Week Bid	2 Week Ask	1 Month Bid	1 Month Ask	3 Month Bid	3 Month Ask	6 Month Bid	6 Month Ask	9 Month Bid	9 Month Ask	1 Year Bid	1 Year Ask
2017-12-29	5.76	6.26	5.78	6.28	5.81	6.31	5.91	6.16	5.96	6.21	5.99	6.49	6	6.5
2017-12-28	5.76	6.26	5.79	6.29	5.82	6.32	5.92	6.17	5.96	6.21	5.99	6.49	6	6.5
2017-12-27	5.74	6.24	5.76	6.26	5.8	6.3	5.91	6.16	5.96	6.21	5.99	6.49	6	6.5
2017-12-26	5.73	6.23	5.76	6.26	5.79	6.29	5.92	6.17	5.96	6.21	5.99	6.49	6	6.5
2017-12-22	5.72	6.22	5.76	6.26	5.79	6.29	5.92	6.17	5.96	6.21	6	6.5	5.99	6.49
2017-12-21	5.71	6.21	5.76	6.26	5.79	6.29	5.91	6.16	5.96	6.21	5.99	6.49	5.99	6.49
2017-12-20	5.77	6.27	5.78	6.28	5.79	6.29	5.92	6.17	5.96	6.21	5.99	6.49	5.99	6.49
2017-12-19	5.74	6.24	5.76	6.26	5.79	6.29	5.92	6.17	5.96	6.21	5.99	6.49	6	6.5
2017-12-18	5.73	6.23	5.77	6.27	5.8	6.3	5.92	6.17	5.96	6.21	5.99	6.49	5.99	6.49
2017-12-15	5.73	6.23	5.77	6.27	5.8	6.3	5.92	6.17	5.95	6.2	5.98	6.48	5.99	6.49
2017-12-14	5.74	6.24	5.77	6.27	5.79	6.29	5.92	6.17	5.95	6.2	5.98	6.48	5.99	6.49
2017-12-13	5.74	6.24	5.76	6.26	5.79	6.29	5.92	6.17	5.96	6.21	5.99	6.49	5.99	6.49
2017-12-12	5.74	6.24	5.77	6.27	5.8	6.3	5.92	6.17	5.95	6.2	5.98	6.48	5.99	6.49
2017-12-11	5.72	6.22	5.76	6.26	5.79	6.29	5.92	6.17	5.96	6.21	5.97	6.47	5.98	6.48
2017-12-08	5.72	6.22	5.75	6.25	5.78	6.28	5.91	6.16	5.95	6.2	5.97	6.47	5.97	6.47
2017-12-07	5.74	6.24	5.76	6.26	5.79	6.29	5.92	6.17	5.95	6.2	5.97	6.47	5.98	6.48
2017-12-06	5.72	6.22	5.75	6.25	5.78	6.28	5.91	6.16	5.95	6.2	5.97	6.47	5.98	6.48
2017-12-05	5.72	6.22	5.75	6.25	5.78	6.28	5.91	6.16	5.95	6.2	5.97	6.47	5.98	6.48
2017-12-04	5.72	6.22	5.75	6.25	5.78	6.28	5.92	6.17	5.95	6.2	5.97	6.47	5.98	6.48
2018-03-30	5.93	6.43	5.99	6.49	6.03	6.53	6.25	6.5	6.36	6.61	6.38	6.88	6.44	6.94
2018-03-01	5.91	6.41	5.96	6.46	6	6.5	6.15	6.4	6.21	6.46	6.22	6.72	6.28	6.78
Date	1 Week Bid	1 Week Ask	2 Week Bid	2 Week Ask	1 Month Bid	1 Month Ask	3 Month Bid	3 Month Ask	6 Month Bid	6 Month Ask	9 Month Bid	9 Month Ask	1 Year Bid	1 Year Ask
2018-06-29	6.5	7	6.51	7.01	6.53	7.03	6.67	6.92	6.79	7.04	6.87	7.37	7.03	7.53
2018-06-28	6.46	6.96	6.48	6.98	6.52	7.02	6.67	6.92	6.78	7.03	6.86	7.36	7.03	7.53
2018-06-27	6.49	6.99	6.51	7.01	6.53	7.03	6.67	6.92	6.78	7.03	6.86	7.36	7	7.5
2018-06-26	6.49	6.99	6.51	7.01	6.52	7.02	6.68	6.93	6.78	7.03	6.86	7.36	7	7.5
2018-06-25	6.48	6.98	6.5	7	6.53	7.03	6.67	6.92	6.77	7.02	6.86	7.36	7	7.5
2018-06-22	6.46	6.96	6.49	6.99	6.53	7.03	6.67	6.92	6.77	7.02	6.85	7.35	7	7.5
2018-06-21	6.45	6.95	6.48	6.98	6.53	7.03	6.67	6.92	6.77	7.02	6.85	7.35	6.98	7.48
2018-06-20	6.46	6.96	6.48	6.98	6.53	7.03	6.66	6.91	6.77	7.02	6.81	7.31	6.91	7.41
2018-06-19	6.49	6.99	6.5	7	6.53	7.03	6.67	6.92	6.76	7.01	6.81	7.31	6.9	7.4
2018-06-14	6.49	6.99	6.48	6.98	6.51	7.01	6.64	6.89	6.75	7	6.81	7.31	6.89	7.39
2018-06-13	6.47	6.97	6.47	6.97	6.5	7	6.63	6.88	6.73	6.98	6.8	7.3	6.88	7.38
2018-06-12	6.49	6.99	6.45	6.95	6.48	6.98	6.63	6.88	6.72	6.97	6.79	7.29	6.88	7.38
2018-06-11	6.47	6.97	6.46	6.96	6.48	6.98	6.62	6.87	6.71	6.96	6.77	7.27	6.86	7.36
2018-06-08	6.43	6.93	6.44	6.94	6.47	6.97	6.6	6.85	6.69	6.94	6.75	7.25	6.86	7.36
2018-06-07	6.43	6.93	6.44	6.94	6.46	6.96	6.59	6.84	6.68	6.93	6.74	7.24	6.87	7.37
2018-06-06	6.39	6.89	6.4	6.9	6.44	6.94	6.56	6.81	6.64	6.89	6.71	7.21	6.85	7.35
2018-06-05	6.37	6.87	6.38	6.88	6.43	6.93	6.55	6.8	6.65	6.9	6.71	7.21	6.84	7.34
2018-06-04	6.35	6.85	6.38	6.88	6.41	6.91	6.55	6.8	6.65	6.9	6.71	7.21	6.83	7.33
2018-06-01	6.36	6.86	6.38	6.88	6.42	6.92	6.55	6.8	6.65	6.9	6.71	7.21	6.83	7.33
Date	1 Week Bid	1 Week Ask	2 Week Bid	2 Week Ask	1 Month Bid	1 Month Ask	3 Month Bid	3 Month Ask	6 Month Bid	6 Month Ask	9 Month Bid	9 Month Ask	1 Year Bid	1 Year Ask
2018-09-28	7.52	8.02	7.71	8.21	7.92	8.42	8.07	8.32	8.34	8.59	8.43	8.93	8.56	9.06
2018-09-27	7.41	7.91	7.61	8.11	7.83	8.33	8.03	8.28	8.28	8.53	8.39	8.89	8.53	9.03
2018-09-26	7.39	7.89	7.54	8.04	7.76	8.26	7.99	8.24	8.25	8.5	8.34	8.84	8.48	8.98
2018-09-25	7.45	7.95	7.54	8.04	7.68	8.18	7.92	8.17	8.2	8.45	8.3	8.8	8.45	8.95
2018-09-24	7.42	7.92	7.48	7.98	7.64	8.14	7.83	8.08	8.02	8.27	8.2	8.7	8.39	8.89
2018-09-19	7.42	7.92	7.47	7.97	7.59	8.09	7.78	8.03	7.95	8.2	8.15	8.65	8.33	8.83
2018-09-18	7.47	7.97	7.5	8	7.61	8.11	7.81	8.06	7.99	8.24	8.19	8.69	8.37	8.87
2018-09-17	7.46	7.96	7.51	8.01	7.6	8.1	7.78	8.03	7.92	8.17	8.17	8.67	8.33	8.83
2018-09-14	7.46	7.96	7.5	8	7.59	8.09	7.79	8.04	7.93	8.18	8.15	8.65	8.29	8.79
2018-09-13	7.43	7.93	7.49	7.99	7.58	8.08	7.77	8.02	7.92	8.17	8.15	8.65	8.28	8.78
2018-09-12	7.45	7.95	7.49	7.99	7.56	8.06	7.76	8.01	7.9	8.15	8.15	8.65	8.25	8.75
2018-09-11	7.46	7.96	7.5	8	7.57	8.07	7.76	8.01	7.91	8.16	8.15	8.65	8.24	8.74
2018-09-10	7.45	7.95	7.49	7.99	7.54	8.04	7.74	7.99	7.88	8.13	8.07	8.57	8.16	8.66
2018-09-07	7.43	7.93	7.48	7.98	7.52	8.02	7.72	7.97	7.85	8.1	7.98	8.48	8.07	8.57
2018-09-06	7.42	7.92	7.46	7.96	7.51	8.01	7.7	7.95	7.84	8.09	7.95	8.45	8.06	8.56
2018-09-05	7.39	7.89	7.44	7.94	7.51	8.01	7.69	7.94	7.82	8.07	7.92	8.42	8.03	8.53
2018-09-04	7.39	7.89	7.43	7.93	7.51	8.01	7.68	7.93	7.82	8.07	7.89	8.39	7.99	8.49
2018-09-03	7.4	7.9	7.45	7.95	7.51	8.01	7.67	7.92	7.81	8.06	7.87	8.37	7.98	8.48
Date	1 Week Bid	1 Week Ask	2 Week Bid	2 Week Ask	1 Month Bid	1 Month Ask	3 Month Bid	3 Month Ask	6 Month Bid	6 Month Ask	9 Month Bid	9 Month Ask	1 Year Bid	1 Year Ask
2018-12-31	10.06	10.56	10.08	10.58	10.11	10.61	10.3	10.55	10.55	10.8	10.67	11.17	10.85	11.35
2018-12-28	10.04	10.54	10.05	10.55	10.1	10.6	10.3	10.55	10.54	10.79	10.68	11.18	10.85	11.35
2018-12-27	10.02	10.52	10.05	10.55	10.09	10.59	10.28	10.53	10.53	10.78	10.64	11.14	10.8	11.3
2018-12-26	10.02	10.52	10.03	10.53	10.08	10.58	10.28	10.53	10.49	10.74	10.6	11.1	10.76	11.26
2018-12-24	10.01	10.51	10.02	10.52	10.07	10.57	10.29	10.54	10.47	10.72	10.57	11.07	10.75	11.25
2018-12-21	10.01	10.51	10.02	10.52	10.07	10.57	10.29	10.54	10.47	10.72	10.56	11.06	10.75	11.25
2018-12-20	10	10.5	10.02	10.52	10.06	10.56	10.28	10.53	10.46	10.71	10.56	11.06	10.75	11.25
2018-12-19	10.01	10.51	10.02	10.52	10.06	10.56	10.27	10.52	10.44	10.69	10.54	11.04	10.74	11.24
2018-12-18	10.01	10.51	10.02	10.52	10.06	10.56	10.28	10.53	10.43	10.68	10.52	11.02	10.74	11.24
2018-12-17	10	10.5	10.01	10.51	10.06	10.56	10.26	10.51	10.42	10.67	10.51	11.01	10.72	11.22
2018-12-14	9.99	10.49	9.99	10.49	10.05	10.55	10.25	10.5	10.41	10.66	10.5	11	10.71	11.21
2018-12-13	9.99	10.49	9.99	10.49	10.05	10.55	10.25	10.5	10.39	10.64	10.49	10.99	10.69	11.19
2018-12-12	10.01	10.5	10.01	10.51	10.05	10.55	10.25	10.5	10.38	10.63	10.48	10.98	10.68	11.18
2018-12-11	10.01	10.51	10.01	10.51	10.05	10.55	10.25	10.5	10.36	10.61	10.46	10.96	10.64	11.14
2018-12-10	9.99	10.49	9.99	10.49	10.04	10.54	10.26	10.51	10.36	10.61	10.43	10.93	10.6	11.1
2018-12-07	9.84	10.34	9.86	10.36	9.92	10.42	10.21	10.46	10.32	10.57	10.4	10.9	10.53	11.03
2018-12-06	9.82	10.32	9.84	10.34	9.9	10.4	10.2	10.45	10.3	10.55	10.38	10.88	10.53	11.03
2018-12-05	9.79	10.29	9.8	10.3	9.87	10.37	10.16	10.41	10.29	10.54	10.37	10.87	10.52	11.02
2018-12-04	9.79	10.29	9.82	10.32	9.87	10.37	10.16	10.41	10.28	10.53	10.37	10.87	10.5	11
2018-12-03	9.81	10.31	9.85	10.35	9.9	10.4	10.15	10.4	10.27	10.52	10.37	10.87	10.51	11.01
Date	1 Week Bid	1 Week Ask	2 Week Bid	2 Week Ask	1 Month Bid	1 Month Ask	3 Month Bid	3 Month Ask	6 Month Bid	6 Month Ask	9 Month Bid	9 Month Ask	1 Year Bid	1 Year Ask
2019-03-29	10.16	10.66	10.27	10.77	10.43	10.93	10.74	10.99	10.85	11.1	10.92	11.42	11.05	11.55
2019-03-28	10.19	10.69	10.29	10.79	10.43	10.93	10.73	10.98	10.83	11.08	10.91	11.41	11.03	11.53
2019-03-27	10.21	10.71	10.27	10.77	10.39	10.89	10.71	10.96	10.8	11.05	10.88	11.38	11.03	11.53
2019-03-26	10.19	10.69	10.23	10.73	10.35	10.85	10.66	10.91	10.76	11.01	10.85	11.35	11.01	11.51
2019-03-25	10.18	10.68	10.24	10.74	10.33	10.83	10.63	10.88	10.73	10.98	10.84	11.34	11	11.5
2019-03-22	10.15	10.65	10.19	10.69	10.26	10.76	10.55	10.8	10.65	10.9	10.79	11.29	11.01	11.51
2019-03-21	10.12	10.62	10.15	10.65	10.23	10.73	10.54	10.79	10.63	10.88	10.77	11.27	11.01	11.51
2019-03-20	10.12	10.62	10.15	10.65	10.21	10.71	10.53	10.78	10.61	10.86	10.76	11.26	10.99	11.49
2019-03-19	10.13	10.63	10.17	10.67	10.23	10.73	10.53	10.78	10.61	10.86	10.75	11.25	10.96	11.46
2019-03-18	10.13	10.63	10.16	10.66	10.21	10.71	10.51	10.76	10.6	10.85	10.74	11.24	10.96	11.46
2019-03-15	10.09	10.59	10.13	10.63	10.19	10.69	10.51	10.76	10.58	10.83	10.73	11.23	10.95	11.45
2019-03-14	10.1	10.6	10.14	10.64	10.21	10.71	10.5	10.75	10.59	10.84	10.75	11.25	10.97	11.47
2019-03-13	10.1	10.6	10.14	10.64	10.21	10.71	10.48	10.73	10.59	10.84	10.75	11.25	10.95	11.45
2019-03-12	10.11	10.61	10.16	10.66	10.21	10.71	10.48	10.73	10.59	10.84	10.74	11.24	10.95	11.45
2019-03-11	10.1	10.6	10.14	10.64	10.2	10.7	10.48	10.73	10.6	10.85	10.76	11.26	10.95	11.45
2019-03-08	10.1	10.6	10.14	10.64	10.19	10.69	10.48	10.73	10.6	10.85	10.76	11.26	10.95	11.45
2019-03-07	10.1	10.6	10.13	10.63	10.18	10.68	10.46	10.71	10.59	10.84	10.74	11.24	10.94	11.44
2019-03-06	10.11	10.61	10.14	10.64	10.18	10.68	10.47	10.72	10.59	10.84	10.75	11.25	10.94	11.44
2019-03-05	10.06	10.56	10.11	10.61	10.15	10.65	10.46	10.71	10.59	10.84	10.75	11.25	10.94	11.44
2019-03-04	10.1	10.6	10.13	10.63	10.16	10.66	10.46	10.71	10.6	10.85	10.76	11.26	10.95	11.45
2019-03-01	10.09	10.59	10.11	10.61	10.16	10.66	10.47	10.72	10.59	10.84	10.74	11.24	10.94	11.44
Date	1 Week Bid	1 Week Ask	2 Week Bid	2 Week Ask	1 Month Bid	1 Month Ask	3 Month Bid	3 Month Ask	6 Month Bid	6 Month Ask	9 Month Bid	9 Month Ask	1 Year Bid	1 Year Ask
2019-06-28	12.27	12.77	12.32	12.82	12.37	12.87	12.72	12.97	12.86	13.11	12.97	13.47	13.13	13.63
2019-06-27	12.26	12.76	12.29	12.79	12.35	12.85	12.71	12.96	12.85	13.1	12.96	13.46	13.11	13.61
2019-06-26	12.26	12.76	12.29	12.79	12.35	12.85	12.71	12.96	12.87	13.12	12.96	13.46	13.11	13.61
2019-06-25	12.26	12.76	12.29	12.79	12.33	12.83	12.7	12.95	12.84	13.09	12.95	13.45	13.1	13.6
2019-06-24	12.26	12.76	12.28	12.78	12.32	12.82	12.69	12.94	12.83	13.08	12.95	13.45	13.1	13.6
2019-06-21	12.26	12.76	12.27	12.77	12.31	12.81	12.68	12.93	12.81	13.06	12.93	13.43	13.1	13.6
2019-06-20	12.26	12.76	12.26	12.76	12.31	12.81	12.67	12.92	12.8	13.05	12.93	13.43	13.07	13.57
2019-06-19	12.25	12.75	12.3	12.8	12.3	12.8	12.65	12.9	12.8	13.05	12.9	13.4	13.05	13.55
2019-06-18	12.25	12.75	12.26	12.76	12.3	12.8	12.67	12.92	12.8	13.05	12.92	13.42	13.07	13.57
2019-06-17	12.24	12.74	12.26	12.76	12.31	12.81	12.67	12.92	12.81	13.06	12.92	13.42	13.06	13.56
2019-06-14	12.23	12.73	12.26	12.76	12.3	12.8	12.67	12.92	12.8	13.05	12.91	13.41	13.05	13.55
2019-06-13	12.22	12.72	12.26	12.76	12.31	12.81	12.67	12.92	12.8	13.05	12.9	13.4	13.03	13.53
2019-06-12	12.21	12.71	12.25	12.75	12.3	12.8	12.65	12.9	12.79	13.04	12.89	13.39	13.02	13.52
2019-06-11	12.22	12.72	12.26	12.76	12.31	12.81	12.66	12.91	12.78	13.03	12.88	13.38	13.01	13.51
2019-06-10	12.23	12.73	12.26	12.76	12.31	12.81	12.65	12.9	12.78	13.03	12.87	13.37	12.98	13.48
2019-06-03	12.2	12.7	12.23	12.73	12.29	12.79	12.63	12.88	12.76	13.01	12.86	13.36	12.97	13.47
Date	1 Week Bid	1 Week Ask	2 Week Bid	2 Week Ask	1 Month Bid	1 Month Ask	3 Month Bid	3 Month Ask	6 Month Bid	6 Month Ask	9 Month Bid	9 Month Ask	1 Year Bid	1 Year Ask
2019-09-30	13.2	13.7	13.25	13.75	13.31	13.81	13.6	13.85	13.65	13.9	13.63	14.13	13.55	14.05
2019-09-27	13.2	13.7	13.25	13.75	13.31	13.81	13.59	13.84	13.65	13.9	13.63	14.13	13.55	14.05
2019-09-25	13.18	13.68	13.24	13.74	13.3	13.8	13.6	13.85	13.65	13.9	13.6	14.1	13.51	14.01
2019-09-24	13.19	13.69	13.24	13.74	13.3	13.8	13.59	13.84	13.65	13.9	13.6	14.1	13.5	14
2019-09-23	13.2	13.7	13.23	13.73	13.3	13.8	13.6	13.85	13.65	13.9	13.59	14.09	13.49	13.99
2019-09-20	13.18	13.68	13.22	13.72	13.3	13.8	13.6	13.85	13.66	13.91	13.63	14.13	13.5	14
2019-09-19	13.18	13.68	13.21	13.71	13.3	13.8	13.59	13.84	13.66	13.91	13.63	14.13	13.51	14.01
2019-09-18	13.18	13.68	13.21	13.71	13.3	13.8	13.6	13.85	13.68	13.93	13.66	14.16	13.62	14.12
2019-09-17	13.18	13.68	13.22	13.72	13.3	13.8	13.61	13.86	13.68	13.93	13.65	14.15	13.61	14.11
2019-09-16	13.18	13.68	13.22	13.72	13.3	13.8	13.59	13.84	13.67	13.92	13.62	14.12	13.53	14.03
2019-09-13	13.18	13.68	13.22	13.72	13.3	13.8	13.59	13.84	13.67	13.92	13.62	14.12	13.53	14.03
2019-09-12	13.18	13.68	13.22	13.72	13.3	13.8	13.6	13.85	13.71	13.96	13.64	14.14	13.54	14.04
2019-09-11	13.2	13.7	13.23	13.73	13.29	13.79	13.65	13.9	13.79	14.04	13.77	14.27	13.71	14.21
2019-09-06	13.16	13.66	13.22	13.72	13.3	13.8	13.65	13.9	13.79	14.04	13.78	14.28	13.7	14.2
2019-09-05	13.13	13.63	13.21	13.71	13.29	13.79	13.66	13.91	13.79	14.04	13.79	14.29	13.73	14.23
2019-09-04	13.15	13.65	13.22	13.72	13.3	13.8	13.67	13.92	13.83	14.08	13.87	14.37	13.86	14.36
2019-09-03	13.17	13.67	13.24	13.74	13.3	13.8	13.67	13.92	13.83	14.08	13.89	14.39	13.91	14.41
2019-09-02	13.17	13.67	13.24	13.74	13.3	13.8	13.67	13.92	13.83	14.08	13.88	14.38	13.92	14.42
Date	1 Week Bid	1 Week Ask	2 Week Bid	2 Week Ask	1 Month Bid	1 Month Ask	3 Month Bid	3 Month Ask	6 Month Bid	6 Month Ask	9 Month Bid	9 Month Ask	1 Year Bid	1 Year Ask
2019-12-31	13.12	13.62	13.14	13.64	13.18	13.68	13.3	13.55	13.24	13.49	13.01	13.51	12.94	13.44
2019-12-30	13.13	13.63	13.14	13.64	13.17	13.67	13.3	13.55	13.23	13.48	13.01	13.51	12.94	13.44
2019-12-27	13.14	13.64	13.14	13.64	13.16	13.66	13.3	13.55	13.23	13.48	13.03	13.53	12.94	13.44
2019-12-26	13.1	13.6	13.12	13.62	13.15	13.65	13.3	13.55	13.23	13.48	13.03	13.53	12.95	13.45
2019-12-24	13.1	13.6	13.1	13.6	13.15	13.65	13.29	13.54	13.22	13.47	13.04	13.54	12.95	13.45
2019-12-23	13.1	13.6	13.1	13.6	13.15	13.65	13.29	13.54	13.21	13.46	13.04	13.54	12.94	13.44
2019-12-20	13.09	13.59	13.1	13.6	13.14	13.64	13.28	13.53	13.2	13.45	13.02	13.52	12.93	13.43
2019-12-19	13.09	13.59	13.11	13.61	13.15	13.65	13.27	13.52	13.21	13.46	13	13.5	12.88	13.38
2019-12-18	13.09	13.59	13.1	13.6	13.16	13.66	13.25	13.5	13.24	13.49	12.98	13.48	12.84	13.34
2019-12-17	13.08	13.58	13.1	13.6	13.15	13.65	13.25	13.5	13.24	13.49	12.98	13.48	12.84	13.34
2019-12-16	13.07	13.57	13.1	13.6	13.14	13.64	13.25	13.5	13.24	13.49	12.98	13.48	12.83	13.33
2019-12-13	13.07	13.57	13.1	13.6	13.14	13.64	13.25	13.5	13.24	13.49	13	13.5	12.83	13.33
2019-12-12	13.07	13.57	13.1	13.6	13.15	13.65	13.27	13.52	13.24	13.49	13.02	13.52	12.87	13.37
2019-12-11	13.04	13.54	13.1	13.6	13.15	13.65	13.28	13.53	13.25	13.5	13.04	13.54	12.91	13.41
2019-12-09	13.08	13.58	13.11	13.61	13.16	13.66	13.29	13.54	13.24	13.49	13.05	13.55	12.92	13.42
2019-12-06	13.05	13.55	13.08	13.58	13.13	13.63	13.3	13.55	13.25	13.5	13.04	13.54	12.93	13.43
2019-12-05	13.07	13.57	13.1	13.6	13.14	13.64	13.32	13.57	13.25	13.5	13.07	13.57	12.94	13.44
2019-12-04	13.06	13.56	13.1	13.6	13.14	13.64	13.38	13.63	13.33	13.58	13.1	13.6	13.07	13.57
2019-12-03	13.07	13.57	13.12	13.62	13.15	13.65	13.4	13.65	13.37	13.62	13.11	13.61	13.08	13.58
2019-12-02	13.1	13.6	13.12	13.62	13.16	13.66	13.39	13.64	13.36	13.61	13.11	13.61	13.08	13.58
Date	1 Week Bid	1 Week Ask	2 Week Bid	2 Week Ask	1 Month Bid	1 Month Ask	3 Month Bid	3 Month Ask	6 Month Bid	6 Month Ask	9 Month Bid	9 Month Ask	1 Year Bid	1 Year Ask
2020-03-31	10.86	11.36	10.9	11.4	10.92	11.42	10.97	11.22	10.91	11.16	10.57	11.07	10.41	10.91
2020-03-30	10.92	11.42	10.94	11.44	10.94	11.44	11.01	11.26	11	11.25	10.67	11.17	10.53	11.03
2020-03-27	10.93	11.43	10.94	11.44	10.93	11.43	11.01	11.26	11	11.25	10.7	11.2	10.56	11.06
2020-03-26	10.91	11.41	10.92	11.42	10.92	11.42	11.03	11.28	11	11.25	10.71	11.21	10.62	11.12
2020-03-25	10.95	11.45	10.97	11.47	11.02	11.52	11.03	11.28	11	11.25	10.88	11.38	10.86	11.36
2020-03-24	12.4	12.9	12.42	12.92	12.36	12.86	12.3	12.55	12.09	12.34	11.84	12.34	11.71	12.21
2020-03-20	12.41	12.91	12.44	12.94	12.37	12.87	12.29	12.54	12.09	12.34	11.82	12.32	11.71	12.21
2020-03-19	12.4	12.9	12.41	12.91	12.34	12.84	12.29	12.54	12.12	12.37	11.87	12.37	11.78	12.28
2020-03-18	12.45	12.95	12.44	12.94	12.34	12.84	12.34	12.59	12.24	12.49	12.04	12.54	11.92	12.42
2020-03-17	12.51	13.01	12.37	12.87	12.19	12.69	12	12.25	11.84	12.09	11.68	12.18	11.54	12.04
2020-03-16	12.65	13.15	12.5	13	12.32	12.82	12.22	12.47	12.06	12.31	11.74	12.24	11.61	12.11
2020-03-13	12.9	13.4	12.69	13.19	12.56	13.06	12.43	12.68	12.3	12.55	11.84	12.34	11.78	12.28
2020-03-12	12.93	13.43	12.79	13.29	12.6	13.1	12.45	12.7	12.29	12.54	11.85	12.35	11.78	12.28
2020-03-10	12.97	13.47	12.88	13.38	12.63	13.13	12.49	12.74	12.3	12.55	11.97	12.47	11.84	12.34
2020-03-09	12.97	13.47	12.9	13.4	12.65	13.15	12.49	12.74	12.24	12.49	11.94	12.44	11.82	12.32
2020-03-06	13.03	13.53	13.07	13.57	13.03	13.53	12.91	13.16	12.79	13.04	12.59	13.09	12.41	12.91
2020-03-05	13.05	13.55	13.09	13.59	13.08	13.58	13.1	13.35	13	13.25	12.74	13.24	12.57	13.07
2020-03-04	13.06	13.56	13.1	13.6	13.11	13.61	13.12	13.37	13.05	13.3	12.8	13.3	12.66	13.16
2020-03-03	13.06	13.56	13.1	13.6	13.11	13.61	13.15	13.4	13.1	13.35	12.91	13.41	12.76	13.26
2020-03-02	13.06	13.56	13.09	13.59	13.12	13.62	13.16	13.41	13.13	13.38	13	13.5	12.86	13.36
Date	1 Week Bid	1 Week Ask	2 Week Bid	2 Week Ask	1 Month Bid	1 Month Ask	3 Month Bid	3 Month Ask	6 Month Bid	6 Month Ask	9 Month Bid	9 Month Ask	1 Year Bid	1 Year Ask
2020-06-30	6.95	7.45	6.95	7.45	6.94	7.44	7.01	7.26	6.99	7.24	6.89	7.39	6.85	7.35
2020-09-30	6.88	7.38	6.89	7.39	6.92	7.42	7	7.25	7.05	7.3	7.08	7.58	7.08	7.58
2020-06-26	6.92	7.42	6.91	7.41	6.93	7.43	7	7.25	6.97	7.22	6.87	7.37	6.84	7.34
2020-06-25	7.86	8.36	7.86	8.36	7.79	8.29	7.69	7.94	7.44	7.69	7.24	7.74	7.19	7.69
2020-06-23	7.89	8.39	7.89	8.39	7.79	8.29	7.68	7.93	7.43	7.68	7.24	7.74	7.2	7.7
2020-06-22	7.89	8.39	7.89	8.39	7.79	8.29	7.67	7.92	7.43	7.68	7.23	7.73	7.19	7.69
2020-06-19	7.9	8.4	7.9	8.4	7.77	8.27	7.63	7.88	7.42	7.67	7.24	7.74	7.18	7.68
2020-06-18	7.9	8.4	7.9	8.4	7.8	8.3	7.64	7.89	7.4	7.65	7.25	7.75	7.21	7.71
2020-06-17	7.92	8.42	7.92	8.42	7.86	8.36	7.87	8.12	7.62	7.87	7.38	7.88	7.33	7.83
2020-06-15	7.91	8.41	7.91	8.41	7.86	8.36	7.88	8.13	7.69	7.94	7.48	7.98	7.42	7.92
2020-06-12	7.91	8.41	7.91	8.41	7.86	8.36	7.89	8.14	7.7	7.95	7.51	8.01	7.43	7.93
2020-06-11	7.91	8.41	7.91	8.41	7.85	8.35	7.89	8.14	7.7	7.95	7.49	7.99	7.42	7.92
2020-06-10	7.9	8.4	7.9	8.4	7.84	8.34	7.89	8.14	7.71	7.96	7.51	8.01	7.44	7.94
2020-06-09	7.91	8.41	7.9	8.4	7.86	8.36	7.89	8.14	7.71	7.96	7.51	8.01	7.44	7.94
2020-06-05	7.89	8.39	7.89	8.39	7.84	8.34	7.89	8.14	7.72	7.97	7.53	8.03	7.48	7.98
2020-06-04	7.9	8.4	7.89	8.39	7.85	8.35	7.9	8.15	7.72	7.97	7.55	8.05	7.49	7.99
2020-06-03	7.91	8.41	7.89	8.39	7.84	8.34	7.9	8.15	7.69	7.94	7.55	8.05	7.5	8
2020-06-02	7.91	8.41	7.88	8.38	7.84	8.34	7.9	8.15	7.64	7.89	7.52	8.02	7.48	7.98
2020-06-01	7.9	8.4	7.87	8.37	7.83	8.33	7.89	8.14	7.64	7.89	7.52	8.02	7.48	7.98
Date	1 Week Bid	1 Week Ask	2 Week Bid	2 Week Ask	1 Month Bid	1 Month Ask	3 Month Bid	3 Month Ask	6 Month Bid	6 Month Ask	9 Month Bid	9 Month Ask	1 Year Bid	1 Year Ask
2020-12-31	6.88	7.38	6.9	7.4	6.95	7.45	7.04	7.29	7.1	7.35	7.13	7.63	7.17	7.67
2020-12-30	6.89	7.39	6.91	7.41	6.95	7.45	7.04	7.29	7.1	7.35	7.13	7.63	7.17	7.67
2020-12-29	6.9	7.4	6.92	7.42	6.96	7.46	7.05	7.3	7.1	7.35	7.13	7.63	7.17	7.67
2020-12-28	6.9	7.4	6.92	7.42	6.94	7.44	7.04	7.29	7.1	7.35	7.13	7.63	7.16	7.66
2020-12-24	6.89	7.39	6.9	7.4	6.94	7.44	7.05	7.3	7.1	7.35	7.13	7.63	7.16	7.66
2020-12-23	6.9	7.4	6.92	7.42	6.94	7.44	7.05	7.3	7.1	7.35	7.13	7.63	7.16	7.66
2020-12-22	6.91	7.41	6.91	7.41	6.94	7.44	7.05	7.3	7.1	7.35	7.13	7.63	7.16	7.66
2020-12-21	6.88	7.38	6.89	7.39	6.92	7.42	7.05	7.3	7.1	7.35	7.13	7.63	7.16	7.66
2020-12-18	6.86	7.36	6.9	7.4	6.91	7.41	7.05	7.3	7.1	7.35	7.13	7.63	7.17	7.67
2020-12-17	6.86	7.36	6.9	7.4	6.91	7.41	7.05	7.3	7.1	7.35	7.13	7.63	7.17	7.67
2020-12-16	6.85	7.35	6.89	7.39	6.91	7.41	7.04	7.29	7.1	7.35	7.14	7.64	7.19	7.69
2020-12-15	6.84	7.34	6.89	7.39	6.9	7.4	7.05	7.3	7.1	7.35	7.14	7.64	7.18	7.68
2020-12-14	6.83	7.33	6.89	7.39	6.91	7.41	7.05	7.3	7.1	7.35	7.14	7.64	7.18	7.68
2020-12-11	6.85	7.35	6.89	7.39	6.91	7.41	7.05	7.3	7.1	7.35	7.14	7.64	7.18	7.68
2020-12-10	6.85	7.35	6.89	7.39	6.91	7.41	7.05	7.3	7.1	7.35	7.14	7.64	7.18	7.68
2020-12-09	6.85	7.35	6.89	7.39	6.91	7.41	7.05	7.3	7.1	7.35	7.14	7.64	7.18	7.68
2020-12-08	6.83	7.33	6.88	7.38	6.9	7.4	7.05	7.3	7.1	7.35	7.14	7.64	7.18	7.68
2020-12-07	6.82	7.32	6.88	7.38	6.91	7.41	7.04	7.29	7.09	7.34	7.14	7.64	7.19	7.69
2020-12-04	6.83	7.33	6.88	7.38	6.92	7.42	7.04	7.29	7.1	7.35	7.14	7.64	7.19	7.69
2020-12-03	6.82	7.32	6.88	7.38	6.91	7.41	7.04	7.29	7.1	7.35	7.14	7.64	7.19	7.69
2020-12-02	6.83	7.33	6.88	7.38	6.93	7.43	7.05	7.3	7.09	7.34	7.14	7.64	7.19	7.69
2020-12-01	6.83	7.33	6.88	7.38	6.93	7.43	7.04	7.29	7.09	7.34	7.14	7.64	7.19	7.69
Date	1 Week Bid	1 Week Ask	2 Week Bid	2 Week Ask	1 Month Bid	1 Month Ask	3 Month Bid	3 Month Ask	6 Month Bid	6 Month Ask	9 Month Bid	9 Month Ask	1 Year Bid	1 Year Ask
2021-03-31	6.93	7.43	6.96	7.46	7.01	7.51	7.34	7.59	7.63	7.88	7.69	8.19	7.75	8.25
2021-03-30	6.92	7.42	6.96	7.46	7.01	7.51	7.33	7.58	7.63	7.88	7.69	8.19	7.74	8.24
2021-03-29	6.9	7.4	6.94	7.44	7	7.5	7.33	7.58	7.64	7.89	7.69	8.19	7.74	8.24
2021-03-26	6.87	7.37	6.92	7.42	6.99	7.49	7.33	7.58	7.63	7.88	7.69	8.19	7.73	8.23
2021-03-25	6.87	7.37	6.92	7.42	7	7.5	7.34	7.59	7.62	7.87	7.68	8.18	7.72	8.22
2021-03-24	6.86	7.36	6.91	7.41	6.97	7.47	7.23	7.48	7.52	7.77	7.63	8.13	7.68	8.18
2021-03-22	6.89	7.39	6.93	7.43	7.01	7.51	7.26	7.51	7.53	7.78	7.63	8.13	7.69	8.19
2021-03-19	6.91	7.41	6.95	7.45	7.05	7.55	7.32	7.57	7.59	7.84	7.67	8.17	7.73	8.23
2021-03-18	6.92	7.42	6.95	7.45	7.05	7.55	7.33	7.58	7.62	7.87	7.68	8.18	7.73	8.23
2021-03-17	6.93	7.43	6.96	7.46	7.05	7.55	7.35	7.6	7.64	7.89	7.69	8.19	7.74	8.24
2021-03-16	6.93	7.43	6.96	7.46	7.05	7.55	7.34	7.59	7.63	7.88	7.68	8.18	7.74	8.24
2021-03-15	6.91	7.41	6.97	7.47	7.05	7.55	7.35	7.6	7.63	7.88	7.68	8.18	7.73	8.23
2021-03-12	6.92	7.42	6.97	7.47	7.05	7.55	7.35	7.6	7.64	7.89	7.69	8.19	7.74	8.24
2021-03-11	6.93	7.43	6.97	7.47	7.06	7.56	7.32	7.57	7.62	7.87	7.64	8.14	7.69	8.19
2021-03-10	6.9	7.4	6.93	7.43	6.99	7.49	7.15	7.4	7.41	7.66	7.5	8	7.57	8.07
2021-03-09	6.87	7.37	6.92	7.42	6.98	7.48	7.15	7.4	7.41	7.66	7.5	8	7.56	8.06
2021-03-08	6.87	7.37	6.91	7.41	6.97	7.47	7.15	7.4	7.41	7.66	7.49	7.99	7.55	8.05
2021-03-05	6.85	7.35	6.9	7.4	6.97	7.47	7.14	7.39	7.4	7.65	7.5	8	7.55	8.05
2021-03-04	6.77	7.27	6.84	7.34	6.93	7.43	7.15	7.4	7.4	7.65	7.5	8	7.56	8.06
2021-03-03	6.77	7.27	6.84	7.34	6.93	7.43	7.14	7.39	7.39	7.64	7.48	7.98	7.54	8.04
2021-03-02	6.81	7.31	6.87	7.37	6.95	7.45	7.14	7.39	7.4	7.65	7.49	7.99	7.54	8.04
2021-03-01	6.85	7.35	6.89	7.39	6.96	7.46	7.14	7.39	7.4	7.65	7.49	7.99	7.54	8.04
Date	1 Week Bid	1 Week Ask	2 Week Bid	2 Week Ask	1 Month Bid	1 Month Ask	3 Month Bid	3 Month Ask	6 Month Bid	6 Month Ask	9 Month Bid	9 Month Ask	1 Year Bid	1 Year Ask
2021-06-30	6.92	7.42	6.96	7.46	7.02	7.52	7.2	7.45	7.44	7.69	7.52	8.02	7.58	8.08
2021-06-29	6.89	7.39	6.94	7.44	7.01	7.51	7.2	7.45	7.43	7.68	7.5	8	7.57	8.07
2021-06-28	6.91	7.41	6.95	7.45	7.01	7.51	7.2	7.45	7.43	7.68	7.5	8	7.56	8.06
2021-06-25	6.87	7.37	6.92	7.42	7.01	7.51	7.21	7.46	7.44	7.69	7.5	8	7.55	8.05
2021-06-24	6.85	7.35	6.93	7.43	7.01	7.51	7.21	7.46	7.44	7.69	7.5	8	7.54	8.04
2021-06-23	6.86	7.36	6.93	7.43	7	7.5	7.2	7.45	7.44	7.69	7.51	8.01	7.56	8.06
2021-06-22	6.92	7.42	6.96	7.46	7.01	7.51	7.2	7.45	7.44	7.69	7.51	8.01	7.56	8.06
2021-06-21	6.92	7.42	6.96	7.46	7.01	7.51	7.2	7.45	7.44	7.69	7.52	8.02	7.58	8.08
2021-06-18	6.91	7.41	6.94	7.44	7	7.5	7.21	7.46	7.45	7.7	7.5	8	7.56	8.06
2021-06-17	6.92	7.42	6.96	7.46	7.01	7.51	7.22	7.47	7.44	7.69	7.5	8	7.58	8.08
2021-06-16	6.92	7.42	6.96	7.46	7.02	7.52	7.24	7.49	7.45	7.7	7.51	8.01	7.59	8.09
2021-06-15	6.9	7.4	6.95	7.45	7.02	7.52	7.25	7.5	7.45	7.7	7.51	8.01	7.59	8.09
2021-06-14	6.88	7.38	6.93	7.43	7.02	7.52	7.24	7.49	7.45	7.7	7.52	8.02	7.59	8.09
2021-06-11	6.87	7.37	6.92	7.42	7.02	7.52	7.25	7.5	7.45	7.7	7.51	8.01	7.58	8.08
2021-06-10	6.86	7.36	6.91	7.41	7.01	7.51	7.25	7.5	7.45	7.7	7.52	8.02	7.59	8.09
2021-06-09	6.79	7.29	6.87	7.37	6.99	7.49	7.24	7.49	7.45	7.7	7.52	8.02	7.57	8.07
2021-06-08	6.82	7.32	6.88	7.38	7.02	7.52	7.23	7.48	7.44	7.69	7.53	8.03	7.58	8.08
2021-06-07	6.86	7.36	6.92	7.42	7.03	7.53	7.23	7.48	7.45	7.7	7.52	8.02	7.57	8.07
2021-06-04	6.89	7.39	6.94	7.44	7.03	7.53	7.23	7.48	7.45	7.7	7.53	8.03	7.58	8.08
2021-06-03	6.89	7.39	6.94	7.44	7.03	7.53	7.23	7.48	7.45	7.7	7.53	8.03	7.58	8.08
2021-06-02	6.88	7.38	6.93	7.43	7.01	7.51	7.24	7.49	7.45	7.7	7.53	8.03	7.58	8.08
2021-06-01	6.91	7.41	6.95	7.45	7.03	7.53	7.24	7.49	7.46	7.71	7.53	8.03	7.58	8.08
Date	1 Week Bid	1 Week Ask	2 Week Bid	2 Week Ask	1 Month Bid	1 Month Ask	3 Month Bid	3 Month Ask	6 Month Bid	6 Month Ask	9 Month Bid	9 Month Ask	1 Year Bid	1 Year Ask
2021-09-30	7.19	7.69	7.25	7.75	7.31	7.81	7.53	7.78	7.9	8.15	8.21	8.71	8.43	8.93
2021-09-29	7.2	7.7	7.25	7.75	7.31	7.81	7.53	7.78	7.91	8.16	8.21	8.71	8.42	8.92
2021-09-28	7.22	7.72	7.26	7.76	7.3	7.8	7.52	7.77	7.91	8.16	8.18	8.68	8.39	8.89
2021-09-27	7.22	7.72	7.26	7.76	7.31	7.81	7.53	7.78	7.89	8.14	8.14	8.64	8.35	8.85
2021-09-24	7.19	7.69	7.24	7.74	7.3	7.8	7.51	7.76	7.88	8.13	8.1	8.6	8.27	8.77
2021-09-23	7.2	7.7	7.24	7.74	7.29	7.79	7.49	7.74	7.86	8.11	8.06	8.56	8.25	8.75
2021-09-22	7.2	7.7	7.24	7.74	7.3	7.8	7.44	7.69	7.72	7.97	7.87	8.37	8.09	8.59
2021-09-21	7.2	7.7	7.24	7.74	7.28	7.78	7.44	7.69	7.66	7.91	7.81	8.31	8	8.5
2021-09-20	6.96	7.46	7.02	7.52	7.09	7.59	7.32	7.57	7.5	7.75	7.66	8.16	7.82	8.32
2021-09-16	6.91	7.41	6.97	7.47	7.06	7.56	7.28	7.53	7.51	7.76	7.63	8.13	7.74	8.24
2021-09-15	6.89	7.39	6.95	7.45	7.04	7.54	7.23	7.48	7.49	7.74	7.57	8.07	7.66	8.16
2021-09-14	6.9	7.4	6.95	7.45	7.03	7.53	7.21	7.46	7.47	7.72	7.53	8.03	7.6	8.1
2021-09-13	6.9	7.4	6.96	7.46	7.01	7.51	7.17	7.42	7.4	7.65	7.45	7.95	7.51	8.01
2021-09-10	6.9	7.4	6.95	7.45	7.01	7.51	7.15	7.4	7.36	7.61	7.44	7.94	7.51	8.01
2021-09-09	6.91	7.41	6.96	7.46	7.01	7.51	7.14	7.39	7.31	7.56	7.41	7.91	7.5	8
2021-09-08	6.89	7.39	6.94	7.44	7.01	7.51	7.14	7.39	7.29	7.54	7.4	7.9	7.49	7.99
2021-09-07	6.91	7.41	6.95	7.45	7	7.5	7.13	7.38	7.29	7.54	7.38	7.88	7.49	7.99
2021-09-06	6.9	7.4	7.94	7.44	7.01	7.51	7.14	7.39	7.28	7.53	7.39	7.89	7.49	7.99
2021-09-03	6.91	7.41	6.96	7.46	7.01	7.51	7.14	7.39	7.29	7.54	7.39	7.89	7.48	7.98
2021-09-02	6.91	7.41	6.95	7.45	7.01	7.51	7.13	7.38	7.3	7.55	7.39	7.89	7.5	8
2021-09-01	6.92	7.42	6.95	7.45	7.01	7.51	7.12	7.37	7.29	7.54	7.39	7.89	7.49	7.99
Date	1 Week Bid	1 Week Ask	2 Week Bid	2 Week Ask	1 Month Bid	1 Month Ask	3 Month Bid	3 Month Ask	6 Month Bid	6 Month Ask	9 Month Bid	9 Month Ask	1 Year Bid	1 Year Ask
2021-12-31	9.76	10.26	9.81	10.32	9.89	10.39	10.29	10.54	11.21	11.46	11.25	11.75	11.3	11.8
2021-12-30	9.76	10.26	9.81	10.31	9.88	10.38	10.29	10.54	11.22	11.47	11.21	11.71	11.29	11.79
2021-12-29	9.74	10.24	9.8	10.3	9.87	10.37	10.17	10.42	10.89	11.14	10.96	11.46	11.12	11.62
2021-12-28	9.72	10.22	9.77	10.27	9.84	10.34	10.12	10.37	10.8	11.05	10.86	11.36	11.07	11.57
2021-12-27	9.72	10.22	9.77	10.27	9.84	10.34	10.1	10.35	10.72	10.97	10.79	11.29	11.06	11.56
2021-12-24	9.69	10.19	9.77	10.27	9.84	10.34	10.12	10.37	10.82	11.07	10.88	11.38	11.1	11.6
2021-12-23	9.67	10.17	9.76	10.26	9.84	10.34	10.16	10.41	10.92	11.17	10.96	11.46	11.16	11.66
2021-12-22	9.62	10.12	9.71	10.21	9.84	10.34	10.19	10.44	10.94	11.19	11.03	11.53	11.18	11.68
2021-12-21	9.6	10.1	9.72	10.22	9.86	10.36	10.2	10.45	10.95	11.2	11.06	11.56	11.17	11.67
2021-12-20	9.68	10.18	9.78	10.28	9.88	10.38	10.24	10.49	11.01	11.26	11.1	11.6	11.2	11.7
2021-12-17	9.84	10.34	9.89	10.39	9.98	10.48	10.32	10.57	11.12	11.37	11.19	11.69	11.24	11.74
2021-12-16	9.85	10.35	9.89	10.39	10	10.5	10.56	10.81	11.28	11.53	11.27	11.77	11.31	11.81
2021-12-15	9.83	10.33	9.9	10.4	10.01	10.51	10.49	10.74	11.01	11.26	11.08	11.58	11.19	11.69
2021-12-14	9.5	10	9.64	10.14	9.87	10.37	10.62	10.87	11.29	11.54	11.39	11.89	11.47	11.97
2021-12-13	9.27	9.77	9.44	9.94	9.77	10.27	10.58	10.83	11.28	11.53	11.37	11.87	11.44	11.94
2021-12-10	9.06	9.56	9.21	9.71	9.63	10.13	10.57	10.82	11.27	11.52	11.37	11.87	11.43	11.93
2021-12-09	8.97	9.47	9.09	9.59	9.56	10.06	10.58	10.83	11.28	11.53	11.39	11.89	11.44	11.94
2021-12-08	8.99	9.49	9.11	9.61	9.55	10.05	10.62	10.87	11.3	11.55	11.4	11.9	11.45	11.95
2021-12-07	8.96	9.46	9.03	9.53	9.49	9.99	10.56	10.81	11.26	11.51	11.36	11.86	11.42	11.92
2021-12-06	8.95	9.45	8.99	9.49	9.44	9.94	10.5	10.75	11.25	11.5	11.34	11.84	11.4	11.9
2021-12-03	8.87	9.37	8.95	9.45	9.43	9.93	10.51	10.76	11.25	11.5	11.33	11.83	11.37	11.87
2021-12-02	8.84	9.34	8.93	9.43	9.41	9.91	10.49	10.74	11.21	11.46	11.26	11.76	11.31	11.81
2021-12-01	8.83	9.33	8.89	9.39	9.02	9.52	9.73	9.98	10.05	10.3	10.46	10.96	10.69	11.19

## Sheet: Sheet4
Date	1 Week Bid	1 Week Ask	2 Week Bid	2 Week Ask	1 Month Bid	1 Month Ask	3 Month Bid	3 Month Ask	6 Month Bid	6 Month Ask	9 Month Bid	9 Month Ask	1 Year Bid	1 Year Ask
2006-12-30	9.15	10.15	9.25	9.75	9.48	9.98	9.92	10.42	10.15	10.65	10.32	10.82	10.5	11
2006-12-29	8.86	9.86	9.25	9.75	9.48	9.98	9.92	10.42	10.15	10.65	10.3	10.8	10.5	11
2006-12-28	8.72	9.72	9.14	9.64	9.43	9.93	9.89	10.39	10.16	10.66	10.32	10.82	10.47	10.97
2006-12-27	8.65	9.65	9.06	9.56	9.31	9.81	9.88	10.38	10.15	10.65	10.33	10.83	10.48	10.98
2006-12-26	8.57	9.57	8.99	9.49	9.25	9.75	9.86	10.36	10.12	10.62	10.29	10.79	10.49	10.99
2006-12-25	7.35	8.35	8.97	9.47	9.25	9.75	9.85	10.35	10.13	10.63	10.29	10.79	10.45	10.95
2006-12-23	7.35	8.35	8.49	8.99	9.17	9.67	9.86	10.36	10.13	10.63	10.29	10.79	10.46	10.96
2006-12-22	7.45	8.45	8.49	8.99	9.17	9.67	9.86	10.36	10.1	10.6	10.29	10.79	10.46	10.96
2006-12-21	8.46	9.46	8.68	9.18	9.06	9.56	9.85	10.35	10.15	10.65	10.29	10.79	10.45	10.95
2006-12-20	8.93	9.93	9.2	9.7	9.47	9.97	9.9	10.4	10.15	10.65	10.3	10.8	10.46	10.96
2006-12-19	8.99	9.99	9.31	9.81	9.52	10.02	9.89	10.39	10.16	10.66	10.31	10.81	10.48	10.98
2006-12-18	9.05	10.05	9.34	9.84	9.51	10.01	9.89	10.39	10.12	10.62	10.3	10.8	10.47	10.97
2006-12-17	8.91	9.91	9.25	9.75	9.51	10.01	9.88	10.38	10.11	10.61	10.27	10.77	10.48	10.98
2006-12-16	8.91	9.91	9.02	9.52	9.36	9.86	9.84	10.34	10.11	10.61	10.26	10.76	10.44	10.94
2006-12-15	8.88	9.88	9.02	9.52	9.36	9.86	9.84	10.34	10.12	10.62	10.26	10.76	10.44	10.94
2006-12-14	8.61	9.61	8.98	9.48	9.31	9.81	9.81	10.31	10.1	10.6	10.26	10.76	10.45	10.95
2006-12-13	8.58	9.58	8.84	9.34	9.26	9.76	9.79	10.29	10.1	10.6	10.27	10.77	10.46	10.96
2006-12-12	8.57	9.57	8.83	9.33	9.24	9.74	9.79	10.29	10.08	10.58	10.26	10.76	10.43	10.93
2006-12-11	8.69	9.69	8.8	9.3	9.25	9.75	9.79	10.29	10.09	10.59	10.25	10.75	10.43	10.93
2006-12-10	8.66	9.66	8.87	9.37	9.21	9.71	9.79	10.29	10.07	10.57	10.26	10.76	10.45	10.95
2006-12-09	8.66	9.66	8.88	9.38	9.2	9.7	9.75	10.25	10.07	10.57	10.24	10.74	10.43	10.93
2006-12-08	8.33	9.33	8.88	9.38	9.2	9.7	9.75	10.25	10.08	10.58	10.24	10.74	10.43	10.93
2006-12-07	8.23	9.23	8.63	9.13	9.19	9.69	9.79	10.29	10.09	10.59	10.25	10.75	10.44	10.94
2006-12-06	8.57	9.57	8.61	9.11	9.19	9.69	9.78	10.28	10.1	10.6	10.26	10.76	10.44	10.94
2006-12-05	8.54	9.54	8.8	9.3	9.21	9.71	9.79	10.29	10.09	10.59	10.25	10.75	10.43	10.93
2006-12-04	8.51	9.51	8.78	9.28	9.17	9.67	9.79	10.29	10.05	10.55	10.25	10.75	10.43	10.93
2006-12-03	8.29	9.29	8.75	9.25	9.12	9.62	9.76	10.26	10.05	10.55	10.23	10.73	10.4	10.9
2006-12-02	8.29	9.29	8.61	9.11	9.07	9.57	9.73	10.23	10.03	10.53	10.21	10.71	10.39	10.89
2006-12-01	8.1	9.1	8.61	9.11	9.07	9.57	9.73	10.23	10.03	10.53	10.21	10.71	10.39	10.89
Date	1 Week Bid	1 Week Ask	2 Week Bid	2 Week Ask	1 Month Bid	1 Month Ask	3 Month Bid	3 Month Ask	6 Month Bid	6 Month Ask	9 Month Bid	9 Month Ask	1 Year Bid	1 Year Ask
2007-03-30	8.34	9.34	8.71	9.21	9.04	9.54	9.64	10.14	9.9	10.4	10.11	10.61	10.3	10.8
2007-03-29	8.33	9.33	8.73	9.23	9.06	9.56	9.66	10.16	9.89	10.39	10.11	10.61	10.32	10.82
2007-03-28	8.3	9.3	8.65	9.15	9	9.5	9.65	10.15	9.88	10.38	10.11	10.61	10.3	10.8
2007-03-27	8.7	9.7	8.85	9.35	9.12	9.62	9.64	10.14	9.89	10.39	10.14	10.64	10.33	10.83
2007-03-26	8.72	9.72	8.87	9.37	9.11	9.61	9.64	10.14	9.88	10.38	10.13	10.63	10.33	10.83
2007-03-24	8.72	9.72	8.85	9.35	9.13	9.63	9.64	10.14	9.93	10.43	10.16	10.66	10.36	10.86
2007-03-22	8.89	9.89	8.99	9.49	9.19	9.69	9.65	10.15	9.92	10.42	10.16	10.66	10.35	10.85
2007-03-21	8.98	9.98	9.05	9.55	9.22	9.72	9.66	10.16	9.93	10.43	10.15	10.65	10.35	10.85
2007-03-20	8.94	9.94	9.06	9.56	9.22	9.72	9.68	10.18	9.94	10.44	10.16	10.66	10.36	10.86
2007-03-19	8.97	9.97	9.08	9.58	9.25	9.75	9.68	10.18	9.93	10.43	10.16	10.66	10.37	10.87
2007-03-17	8.95	9.95	9.07	9.57	9.23	9.73	9.67	10.17	9.92	10.42	10.15	10.65	10.33	10.83
2007-03-16	8.92	9.92	9.05	9.55	9.21	9.71	9.67	10.17	9.92	10.42	10.14	10.64	10.32	10.82
2007-03-15	9	10	9.1	9.6	9.25	9.75	9.7	10.2	9.92	10.42	10.15	10.65	10.37	10.87
2007-03-14	8.97	9.97	9.06	9.56	9.23	9.73	9.68	10.18	9.93	10.43	10.17	10.67	10.37	10.87
2007-03-13	8.98	9.98	9.06	9.56	9.23	9.73	9.67	10.17	9.93	10.43	10.16	10.66	10.36	10.86
2007-03-12	9	10	9.05	9.55	9.23	9.73	9.68	10.18	9.94	10.44	10.18	10.68	10.36	10.86
2007-03-10	9.02	10.02	9.07	9.57	9.27	9.77	9.68	10.18	9.93	10.43	10.14	10.64	10.33	10.83
2007-03-09	9.01	10.01	9.08	9.58	9.26	9.76	9.69	10.19	9.94	10.44	10.18	10.68	10.35	10.85
2007-03-08	9.01	10.01	9.06	9.56	9.23	9.73	9.69	10.19	9.94	10.44	10.19	10.69	10.39	10.89
2007-03-07	9	10	9.05	9.55	9.23	9.73	9.69	10.19	9.93	10.43	10.16	10.66	10.36	10.86
2007-03-06	8.99	9.99	9.03	9.53	9.22	9.72	9.71	10.21	9.95	10.45	10.18	10.68	10.38	10.88
2007-03-05	8.98	9.98	9.05	9.55	9.2	9.7	9.71	10.21	9.95	10.45	10.18	10.68	10.38	10.88
2007-03-04	8.9	9.9	9	9.5	9.21	9.71	9.7	10.2	9.96	10.46	10.19	10.69	10.38	10.88
2007-03-03	8.9	9.9	9	9.5	9.2	9.7	9.7	10.2	9.96	10.46	10.19	10.69	10.38	10.88
2007-03-02	8.73	9.73	8.9	9.4	9.2	9.7	9.71	10.21	9.97	10.47	10.19	10.69	10.4	10.9
2007-03-01	8.93	9.93	9.02	9.52	9.15	9.65	9.73	10.23	9.96	10.46	10.19	10.69	10.38	10.88
Date	1 Week Bid	1 Week Ask	2 Week Bid	2 Week Ask	1 Month Bid	1 Month Ask	3 Month Bid	3 Month Ask	6 Month Bid	6 Month Ask	9 Month Bid	9 Month Ask	1 Year Bid	1 Year Ask
2007-06-30	8.87	9.87	8.83	9.33	8.92	9.42	9.09	9.59	9.52	10.02	9.76	10.26	9.93	10.43
2007-06-29	8.31	9.31	8.6	9.1	8.83	9.33	9.07	9.57	9.5	10	9.77	10.27	9.94	10.44
2007-06-28	8.52	9.52	8.71	9.21	8.89	9.39	9.08	9.58	9.5	10	9.78	10.28	9.94	10.44
2007-06-27	8.35	9.35	8.61	9.11	8.88	9.38	9.07	9.57	9.52	10.02	9.78	10.28	9.93	10.43
2007-06-26	8.37	9.37	8.61	9.11	8.93	9.43	9.06	9.56	9.49	9.99	9.78	10.28	9.94	10.44
2007-06-25	8.19	9.19	8.58	9.08	8.77	9.27	9.04	9.54	9.49	9.99	9.77	10.27	9.92	10.42
2007-06-23	8.08	9.08	8.62	9.12	8.79	9.29	9.06	9.56	9.5	10	9.78	10.28	9.91	10.41
2007-06-22	8.09	9.09	8.58	9.08	8.75	9.25	9.08	9.58	9.52	10.02	9.79	10.29	9.93	10.43
2007-06-21	8.25	9.25	8.7	9.2	8.83	9.33	9.09	9.59	9.51	10.01	9.79	10.29	9.93	10.43
2007-06-20	8.85	9.85	8.95	9.45	8.98	9.48	9.16	9.66	9.52	10.02	9.8	10.3	9.94	10.44
2007-06-19	8.86	9.86	8.95	9.45	8.96	9.46	9.15	9.65	9.52	10.02	9.81	10.31	9.95	10.45
2007-06-18	8.69	9.69	8.85	9.35	8.89	9.39	9.13	9.63	9.54	10.04	9.81	10.31	9.93	10.43
2007-06-16	8.24	9.24	8.59	9.09	8.78	9.28	9.11	9.61	9.53	10.03	9.83	10.33	9.96	10.46
2007-06-15	7.45	8.45	8.14	8.64	8.63	9.13	9.06	9.56	9.5	10	9.8	10.3	9.96	10.46
2007-06-14	8.26	9.26	8.59	9.09	8.8	9.3	9.11	9.61	9.52	10.02	9.82	10.32	9.97	10.47
2007-06-13	8.4	9.4	8.68	9.18	8.86	9.36	9.14	9.64	9.54	10.04	9.83	10.33	9.98	10.48
2007-06-12	8.68	9.68	8.79	9.29	8.92	9.42	9.15	9.65	9.54	10.04	9.83	10.33	9.99	10.49
2007-06-11	8.73	9.73	8.87	9.37	8.94	9.44	9.17	9.67	9.55	10.05	9.84	10.34	9.98	10.48
2007-06-09	8.77	9.77	8.85	9.35	8.93	9.43	9.19	9.69	9.56	10.06	9.84	10.34	9.98	10.48
2007-06-08	8.81	9.81	8.89	9.39	8.95	9.45	9.19	9.69	9.57	10.07	9.83	10.33	9.98	10.48
2007-06-07	8.76	9.76	8.89	9.39	8.93	9.43	9.19	9.69	9.59	10.09	9.84	10.34	9.99	10.49
2007-06-06	8.76	9.76	8.85	9.35	8.91	9.41	9.14	9.64	9.55	10.05	9.83	10.33	9.96	10.46
2007-06-05	8.51	9.51	8.69	9.19	8.84	9.34	9.14	9.64	9.53	10.03	9.81	10.31	9.96	10.46
2007-06-04	7.82	8.82	8.26	8.76	8.69	9.19	9.11	9.61	9.52	10.02	9.76	10.26	9.92	10.42
2007-06-02	7.36	8.36	8.07	8.57	8.63	9.13	9.1	9.6	9.53	10.03	9.78	10.28	9.94	10.44
2007-06-01	7.89	8.89	8.36	8.86	8.73	9.23	9.15	9.65	9.54	10.04	9.8	10.3	9.98	10.48
Week Bid	1 Week Ask	2 Week Bid	2 Week Ask	1 Month Bid	1 Month Ask	3 Month Bid	3 Month Ask	6 Month Bid	6 Month Ask	9 Month Bid	9 Month Ask	1 Year Bid	1 Year Ask
2007-09-29	8.88	9.88	9.02	9.52	9.08	9.58	9.21	9.71	9.47	9.97	9.73	10.23	9.97	10.47
2007-09-28	8.8	9.8	8.98	9.48	9.06	9.56	9.21	9.71	9.47	9.97	9.73	10.23	9.96	10.46
2007-09-27	8.75	9.75	8.98	9.48	9.07	9.57	9.2	9.7	9.47	9.97	9.72	10.22	9.96	10.46
2007-09-26	8.67	9.67	8.93	9.43	9.04	9.54	9.21	9.71	9.48	9.98	9.74	10.24	9.97	10.47
2007-09-25	8.9	9.9	9.05	9.55	9.11	9.61	9.23	9.73	9.5	10	9.74	10.24	9.98	10.48
2007-09-24	9.02	10.02	9.11	9.61	9.12	9.62	9.22	9.72	9.48	9.98	9.74	10.24	9.93	10.43
2007-09-22	9.07	10.07	9.15	9.65	9.12	9.62	9.24	9.74	9.5	10	9.76	10.26	9.97	10.47
2007-09-21	9.08	10.08	9.16	9.66	9.13	9.63	9.24	9.74	9.5	10	9.77	10.27	9.99	10.49
2007-09-20	9.07	10.07	9.18	9.68	9.16	9.66	9.24	9.74	9.51	10.01	9.77	10.27	10	10.5
2007-09-19	9.06	10.06	9.13	9.63	9.13	9.63	9.24	9.74	9.5	10	9.76	10.26	9.99	10.49
2007-09-18	9.04	10.04	9.11	9.61	9.11	9.61	9.24	9.74	9.5	10	9.78	10.28	9.98	10.48
2007-09-17	9.02	10.02	9.07	9.57	9.11	9.61	9.23	9.73	9.51	10.01	9.79	10.29	9.99	10.49
2007-09-15	8.78	9.78	8.95	9.45	9.01	9.51	9.19	9.69	9.5	10	9.76	10.26	9.96	10.46
2007-09-14	8.75	9.75	8.92	9.42	9.01	9.51	9.19	9.69	9.51	10.01	9.77	10.27	9.99	10.49
2007-09-13	8.75	9.75	8.92	9.42	9.01	9.51	9.19	9.69	9.51	10.01	9.77	10.27	9.99	10.49
2007-09-12	8.87	9.87	8.99	9.49	9.05	9.55	9.22	9.72	9.52	10.02	9.79	10.29	10	10.5
2007-09-11	8.71	9.71	8.89	9.39	9	9.5	9.21	9.71	9.5	10	9.78	10.28	9.99	10.49
2007-09-10	8.78	9.78	8.91	9.41	9.01	9.51	9.22	9.72	9.51	10.01	9.79	10.29	10.01	10.51
2007-09-08	8.71	9.71	8.91	9.41	9.01	9.51	9.21	9.71	9.51	10.01	9.78	10.28	10.01	10.51
2007-09-07	8.8	9.8	8.92	9.42	9.01	9.51	9.23	9.73	9.52	10.02	9.8	10.3	10.02	10.52
2007-09-06	8.54	9.54	8.83	9.33	8.94	9.44	9.22	9.72	9.52	10.02	9.79	10.29	10.01	10.51
2007-09-05	8.5	9.5	8.8	9.3	8.93	9.43	9.23	9.73	9.56	10.06	9.79	10.29	10	10.5
2007-09-04	8.65	9.65	8.87	9.37	8.99	9.49	9.26	9.76	9.59	10.09	9.81	10.31	10.03	10.53
2007-09-03	8.78	9.78	8.94	9.44	9.03	9.53	9.29	9.79	9.57	10.07	9.8	10.3	10.01	10.51
2007-09-01	8.85	9.85	8.97	9.47	9.05	9.55	9.29	9.79	9.59	10.09	9.81	10.31	10.02	10.52
Date	1 Week Bid	1 Week Ask	2 Week Bid	2 Week Ask	1 Month Bid	1 Month Ask	3 Month Bid	3 Month Ask	6 Month Bid	6 Month Ask	9 Month Bid	9 Month Ask	1 Year Bid	1 Year Ask
2007-12-31	9.78	10.78	9.72	10.22	9.54	10.04	9.42	9.92	9.5	10	9.7	10.2	9.93	10.43
2007-12-29	9.7	10.7	9.64	10.14	9.52	10.02	9.39	9.89	9.49	9.99	9.72	10.22	9.94	10.44
2007-12-27	9.7	10.7	9.64	10.14	9.52	10.02	9.39	9.89	9.49	9.99	9.72	10.22	9.94	10.44
2007-12-26	9.66	10.66	9.6	10.1	9.47	9.97	9.37	9.87	9.48	9.98	9.72	10.22	9.93	10.43
2007-12-24	9.62	10.62	9.6	10.1	9.51	10.01	9.4	9.9	9.48	9.98	9.7	10.2	9.93	10.43
2007-12-22	9.63	10.63	9.62	10.12	9.53	10.03	9.41	9.91	9.48	9.98	9.71	10.21	9.92	10.42
2007-12-21	9.63	10.63	9.62	10.12	9.53	10.03	9.41	9.91	9.48	9.98	9.71	10.21	9.92	10.42
2007-12-20	9.63	10.63	9.62	10.12	9.53	10.03	9.41	9.91	9.48	9.98	9.71	10.21	9.92	10.42
2007-12-19	9.63	10.63	9.62	10.12	9.53	10.03	9.41	9.91	9.48	9.98	9.71	10.21	9.92	10.42
2007-12-18	9.6	10.6	9.62	10.12	9.48	9.98	9.38	9.88	9.48	9.98	9.71	10.21	9.93	10.43
2007-12-17	9.46	10.46	9.54	10.04	9.46	9.96	9.35	9.85	9.48	9.98	9.71	10.21	9.93	10.43
2007-12-15	9.31	10.31	9.45	9.95	9.41	9.91	9.34	9.84	9.46	9.96	9.69	10.19	9.92	10.42
2007-12-14	9.14	10.14	9.34	9.84	9.35	9.85	9.31	9.81	9.46	9.96	9.71	10.21	9.94	10.44
2007-12-13	9.07	10.07	9.36	9.86	9.34	9.84	9.31	9.81	9.46	9.96	9.71	10.21	9.94	10.44
2007-12-12	9.07	10.07	9.31	9.81	9.29	9.79	9.3	9.8	9.47	9.97	9.7	10.2	9.92	10.42
2007-12-11	9.18	10.18	9.41	9.91	9.3	9.8	9.32	9.82	9.48	9.98	9.69	10.19	9.94	10.44
2007-12-10	8.82	9.82	9.11	9.61	9.2	9.7	9.26	9.76	9.48	9.98	9.7	10.2	9.92	10.42
2007-12-08	8.76	9.76	9.13	9.63	9.21	9.71	9.26	9.76	9.47	9.97	9.7	10.2	9.94	10.44
2007-12-07	8.86	9.86	9.1	9.6	9.22	9.72	9.26	9.76	9.46	9.96	9.69	10.19	9.93	10.43
2007-12-06	8.56	9.56	8.89	9.39	9.14	9.64	9.23	9.73	9.45	9.95	9.69	10.19	9.91	10.41
2007-12-05	8.84	9.84	9	9.5	9.14	9.64	9.23	9.73	9.46	9.96	9.7	10.2	9.93	10.43
2007-12-04	8.82	9.82	8.97	9.47	9.12	9.62	9.22	9.72	9.44	9.94	9.68	10.18	9.92	10.42
2007-12-03	8.67	9.67	8.87	9.37	9.07	9.57	9.23	9.73	9.45	9.95	9.69	10.19	9.9	10.4
Date	1 Week Bid	1 Week Ask	2 Week Bid	2 Week Ask	1 Month Bid	1 Month Ask	3 Month Bid	3 Month Ask	6 Month Bid	6 Month Ask	9 Month Bid	9 Month Ask	1 Year Bid	1 Year Ask
2008-03-31	8.9	9.9	9.23	9.73	9.42	9.92	9.64	10.14	9.82	10.32	9.98	10.48	10.22	10.72
2008-03-29	8.85	9.85	9.2	9.7	9.41	9.91	9.67	10.17	9.84	10.34	9.96	10.46	10.21	10.71
2008-03-28	8	9	8.99	9.49	9.36	9.86	9.59	10.09	9.82	10.32	9.95	10.45	10.21	10.71
2008-03-27	8.35	9.35	9.06	9.56	9.44	9.94	9.67	10.17	9.85	10.35	9.96	10.46	10.2	10.7
2008-03-26	9.32	10.32	9.56	10.06	9.64	10.14	9.73	10.23	9.89	10.39	9.98	10.48	10.22	10.72
2008-03-25	9.69	10.69	9.77	10.27	9.72	10.22	9.76	10.26	9.88	10.38	9.99	10.49	10.22	10.72
2008-03-24	9.88	10.88	9.86	10.36	9.75	10.25	9.78	10.28	9.89	10.39	9.99	10.49	10.22	10.72
2008-03-22	9.85	10.85	9.82	10.32	9.72	10.22	9.73	10.23	9.87	10.37	9.98	10.48	10.21	10.71
2008-03-20	9.42	10.42	9.55	10.05	9.63	10.13	9.72	10.22	9.87	10.37	10	10.5	10.21	10.71
2008-03-19	9.73	10.73	9.73	10.23	9.68	10.18	9.73	10.23	9.87	10.37	10	10.5	10.22	10.72
2008-03-18	9.87	10.87	9.79	10.29	9.7	10.2	9.74	10.24	9.86	10.36	10.01	10.51	10.22	10.72
2008-03-17	9.9	10.9	9.78	10.28	9.7	10.2	9.71	10.21	9.86	10.36	10.01	10.51	10.22	10.72
2008-03-15	9.81	10.81	9.77	10.27	9.64	10.14	9.67	10.17	9.84	10.34	9.98	10.48	10.21	10.71
2008-03-14	9.47	10.47	9.53	10.03	9.5	10	9.64	10.14	9.83	10.33	9.97	10.47	10.19	10.69
2008-03-13	9.33	10.33	9.4	9.9	9.44	9.94	9.59	10.09	9.81	10.31	9.98	10.48	10.2	10.7
2008-03-12	8.93	9.93	9.19	9.69	9.34	9.84	9.54	10.04	9.78	10.28	9.96	10.46	10.19	10.69
2008-03-11	9.28	10.28	9.32	9.82	9.42	9.92	9.54	10.04	9.77	10.27	9.96	10.46	10.18	10.68
2008-03-10	8.63	9.63	9	9.5	9.26	9.76	9.52	10.02	9.77	10.27	9.95	10.45	10.19	10.69
2008-03-08	8.83	9.83	9.12	9.62	9.28	9.78	9.54	10.04	9.76	10.26	9.96	10.46	10.19	10.69
2008-03-07	9.41	10.41	9.47	9.97	9.47	9.97	9.58	10.08	9.76	10.26	9.96	10.46	10.18	10.68
2008-03-06	9.5	10.5	9.53	10.03	9.51	10.01	9.6	10.1	9.77	10.27	9.97	10.47	10.19	10.69
2008-03-05	9.49	10.49	9.52	10.02	9.5	10	9.59	10.09	9.76	10.26	9.97	10.47	10.18	10.68
2008-03-04	8.96	9.96	9.23	9.73	9.4	9.9	9.56	10.06	9.76	10.26	9.97	10.47	10.18	10.68
2008-03-03	9.1	10.1	9.29	9.79	9.42	9.92	9.58	10.08	9.75	10.25	9.98	10.48	10.19	10.69
2008-03-01	9.07	10.07	9.28	9.78	9.42	9.92	9.56	10.06	9.76	10.26	9.97	10.47	10.2	10.7
Date	1 Week Bid	1 Week Ask	2 Week Bid	2 Week Ask	1 Month Bid	1 Month Ask	3 Month Bid	3 Month Ask	6 Month Bid	6 Month Ask	9 Month Bid	9 Month Ask	1 Year Bid	1 Year Ask
2008-06-30	12.22	13.22	12.79	13.29	13.14	13.64	13.38	13.88	13.69	14.19	13.86	14.36	13.97	14.47
2008-06-28	12.1	13.1	12.74	13.24	13.08	13.58	13.32	13.82	13.65	14.15	13.83	14.33	13.91	14.41
2008-06-27	12.9	13.9	13.2	13.7	13.13	13.63	13.32	13.82	13.6	14.1	13.76	14.26	13.89	14.39
2008-06-26	13.01	14.01	13.17	13.67	13.22	13.72	13.29	13.79	13.55	14.05	13.69	14.19	13.79	14.29
2008-06-25	12.82	13.82	12.97	13.47	13.11	13.61	13.16	13.66	13.38	13.88	13.55	14.05	13.68	14.18
2008-06-24	12.45	13.45	12.84	13.34	12.89	13.39	13.07	13.57	13.24	13.74	13.41	13.91	13.56	14.06
2008-06-23	10.95	11.95	12.27	12.77	12.53	13.03	12.83	13.33	13	13.5	13.15	13.65	13.3	13.8
2008-06-21	10.84	11.84	11.9	12.4	12.26	12.76	12.69	13.19	12.85	13.35	13	13.5	13.16	13.66
2008-06-20	10.89	11.89	11.99	12.49	12.23	12.73	12.48	12.98	12.67	13.17	12.81	13.31	13.01	13.51
2008-06-19	11.35	12.35	12.38	12.88	12.37	12.87	12.54	13.04	12.72	13.22	12.84	13.34	13.01	13.51
2008-06-18	11.87	12.87	12.51	13.01	12.41	12.91	12.54	13.04	12.72	13.22	12.84	13.34	13.01	13.51
2008-06-17	11.69	12.69	11.89	12.39	12.12	12.62	12.41	12.91	12.61	13.11	12.77	13.27	12.94	13.44
2008-06-16	11.79	12.79	11.84	12.34	12.08	12.58	12.38	12.88	12.64	13.14	12.78	13.28	12.96	13.46
2008-06-14	11.69	12.69	11.76	12.26	12.09	12.59	12.36	12.86	12.54	13.04	12.77	13.27	12.93	13.43
2008-06-13	11.2	12.2	11.35	11.85	11.74	12.24	12.19	12.69	12.47	12.97	12.74	13.24	12.91	13.41
2008-06-12	9.98	10.98	10.78	11.28	11.46	11.96	12.12	12.62	12.44	12.94	12.72	13.22	12.91	13.41
2008-06-11	10.53	11.53	11.05	11.55	11.53	12.03	12.16	12.66	12.46	12.96	12.74	13.24	12.92	13.42
2008-06-10	10.68	11.68	11.11	11.61	11.63	12.13	12.19	12.69	12.44	12.94	12.72	13.22	12.92	13.42
2008-06-09	11.05	12.05	11.33	11.83	11.78	12.28	12.24	12.74	12.47	12.97	12.74	13.24	12.95	13.45
2008-06-07	11.13	12.13	11.53	12.03	11.95	12.45	12.26	12.76	12.5	13	12.76	13.26	12.98	13.48
2008-06-06	11.43	12.43	11.63	12.13	12.01	12.51	12.24	12.74	12.48	12.98	12.74	13.24	12.98	13.48
2008-06-05	11.85	12.85	11.78	12.28	12.05	12.55	12.31	12.81	12.56	13.06	12.77	13.27	12.98	13.48
2008-06-04	10.91	11.91	11.25	11.75	11.83	12.33	12.24	12.74	12.51	13.01	12.74	13.24	12.94	13.44
2008-06-03	10.88	11.88	11.31	11.81	11.93	12.43	12.36	12.86	12.56	13.06	12.76	13.26	12.97	13.47
2008-06-02	11.5	12.5	11.51	12.01	12.06	12.56	12.44	12.94	12.65	13.15	12.85	13.35	13.05	13.55
Date	1 Week Bid	1 Week Ask	2 Week Bid	2 Week Ask	1 Month Bid	1 Month Ask	3 Month Bid	3 Month Ask	6 Month Bid	6 Month Ask	9 Month Bid	9 Month Ask	1 Year Bid	1 Year Ask
2008-09-30	14.07	15.07	14.04	14.54	14.02	14.52	13.99	14.49	14.02	14.52	14.08	14.58	14.16	14.66
2008-09-29	13.77	14.77	13.78	14.28	13.83	14.33	13.83	14.33	13.89	14.39	13.97	14.47	14.08	14.58
2008-09-27	13.62	14.62	13.73	14.23	13.78	14.28	13.73	14.23	13.78	14.28	13.86	14.36	13.98	14.48
2008-09-26	13.15	14.15	13.56	14.06	13.64	14.14	13.63	14.13	13.69	14.19	13.78	14.28	13.91	14.41
2008-09-25	13.21	14.21	13.51	14.01	13.61	14.11	13.61	14.11	13.68	14.18	13.77	14.27	13.88	14.38
2008-09-24	13.34	14.34	13.55	14.05	13.61	14.11	13.61	14.11	13.65	14.15	13.75	14.25	13.86	14.36
2008-09-23	13.3	14.3	13.53	14.03	13.56	14.06	13.55	14.05	13.6	14.1	13.71	14.21	13.82	14.32
2008-09-22	13.24	14.24	13.51	14.01	13.48	13.98	13.49	13.99	13.55	14.05	13.67	14.17	13.78	14.28
2008-09-20	13.1	14.1	13.38	13.88	13.43	13.93	13.47	13.97	13.53	14.03	13.65	14.15	13.77	14.27
2008-09-19	13.11	14.11	13.36	13.86	13.42	13.92	13.46	13.96	13.53	14.03	13.64	14.14	13.76	14.26
2008-09-18	13.03	14.03	13.3	13.8	13.36	13.86	13.41	13.91	13.5	14	13.6	14.1	13.76	14.26
2008-09-17	12.95	13.95	13.22	13.72	13.29	13.79	13.39	13.89	13.49	13.99	13.6	14.1	13.77	14.27
2008-09-16	12.84	13.84	13.08	13.58	13.23	13.73	13.36	13.86	13.47	13.97	13.57	14.07	13.76	14.26
2008-09-15	12.74	13.74	13.01	13.51	13.17	13.67	13.32	13.82	13.43	13.93	13.54	14.04	13.76	14.26
2008-09-13	12.51	13.51	12.88	13.38	13.12	13.62	13.31	13.81	13.43	13.93	13.56	14.06	13.77	14.27
2008-09-12	12.2	13.2	12.75	13.25	13.01	13.51	13.27	13.77	13.4	13.9	13.53	14.03	13.75	14.25
2008-09-11	12.13	13.13	12.71	13.21	13	13.5	13.25	13.75	13.38	13.88	13.51	14.01	13.75	14.25
2008-09-10	12.27	13.27	12.76	13.26	13	13.5	13.25	13.75	13.39	13.89	13.52	14.02	13.75	14.25
2008-09-09	12.77	13.77	13.03	13.53	13.15	13.65	13.31	13.81	13.4	13.9	13.54	14.04	13.74	14.24
2008-09-08	12.75	13.75	12.98	13.48	13.13	13.63	13.29	13.79	13.38	13.88	13.53	14.03	13.73	14.23
2008-09-06	12.67	13.67	12.93	13.43	13.02	13.52	13.23	13.73	13.34	13.84	13.49	13.99	13.71	14.21
2008-09-05	12.61	13.61	12.81	13.31	12.98	13.48	13.21	13.71	13.31	13.81	13.48	13.98	13.69	14.19
2008-09-04	12.79	13.79	12.96	13.46	13.04	13.54	13.2	13.7	13.33	13.83	13.48	13.98	13.69	14.19
2008-09-03	12.68	13.68	12.86	13.36	12.92	13.42	13.16	13.66	13.29	13.79	13.44	13.94	13.67	14.17
2008-09-02	12.69	13.69	12.79	13.29	12.88	13.38	13.17	13.67	13.3	13.8	13.44	13.94	13.65	14.15
2008-09-01	12.69	13.69	12.79	13.29	12.88	13.38	13.17	13.67	13.3	13.8	13.44	13.94	13.65	14.15
Date	1 Week Bid	1 Week Ask	2 Week Bid	2 Week Ask	1 Month Bid	1 Month Ask	3 Month Bid	3 Month Ask	6 Month Bid	6 Month Ask	9 Month Bid	9 Month Ask	1 Year Bid	1 Year Ask
2008-12-31	14.27	14.77	14.02	14.52	14.17	14.67	15.27	15.52	15.45	15.7	15.52	16.02	15.61	16.11
2009-03-31	13.46	13.96	12.95	13.45	12.62	13.12	12.52	12.77	12.6	12.85	13	13.5	13.41	13.91
2009-03-30	13.7	14.2	12.95	13.45	12.54	13.04	12.43	12.68	12.5	12.75	13.02	13.52	13.43	13.93
2009-03-28	12.78	13.28	12.34	12.84	12.24	12.74	12.28	12.53	12.37	12.62	13.01	13.51	13.42	13.92
2009-03-27	13.23	13.73	12.49	12.99	12.22	12.72	12.2	12.45	12.33	12.58	13	13.5	13.44	13.94
2009-03-26	10.52	11.02	11.03	11.53	11.57	12.07	12	12.25	12.26	12.51	12.98	13.48	13.43	13.93
2009-03-25	11.16	11.66	11.36	11.86	11.7	12.2	11.95	12.2	12.21	12.46	12.99	13.49	13.44	13.94
2009-03-24	10.95	11.45	11.35	11.85	11.75	12.25	11.95	12.2	12.22	12.47	12.99	13.49	13.44	13.94
2009-03-21	11.68	12.18	11.84	12.34	11.94	12.44	11.94	12.19	12.23	12.48	12.99	13.49	13.42	13.92
2009-03-20	12.83	13.33	12.39	12.89	12.02	12.52	11.95	12.2	12.27	12.52	13.01	13.51	13.46	13.96
2009-03-19	12.35	12.85	12.1	12.6	11.89	12.39	11.88	12.13	12.27	12.52	13.03	13.53	13.48	13.98
2009-03-18	12.48	12.98	12.17	12.67	11.89	12.39	11.85	12.1	12.22	12.47	13.03	13.53	13.47	13.97
2009-03-17	12.35	12.85	12.05	12.55	11.84	12.34	11.8	12.05	12.19	12.44	13.04	13.54	13.47	13.97
2009-03-16	11.15	11.65	11.38	11.88	11.65	12.15	11.77	12.02	12.19	12.44	13.04	13.54	13.46	13.96
2009-03-14	11.16	11.66	11.38	11.88	11.64	12.14	11.76	12.01	12.18	12.43	13.04	13.54	13.46	13.96
2009-03-13	12.36	12.86	11.91	12.41	11.88	12.38	11.77	12.02	12.19	12.44	13.03	13.53	13.46	13.96
2009-03-12	12.3	12.8	11.89	12.39	11.83	12.33	11.76	12.01	12.2	12.45	13.04	13.54	13.48	13.98
2009-03-11	10.89	11.39	11.07	11.57	11.18	11.68	11.7	11.95	12.21	12.46	13.05	13.55	13.48	13.98
2009-03-09	10.89	11.39	11.06	11.56	11.18	11.68	11.73	11.98	12.25	12.5	13.07	13.57	13.5	14
2009-03-07	11.26	11.76	11.29	11.79	11.19	11.69	11.76	12.01	12.26	12.51	13.09	13.59	13.55	14.05
2009-03-06	11.11	11.61	11	11.5	10.99	11.49	11.71	11.96	12.23	12.48	13.07	13.57	13.56	14.06
2009-03-05	10.22	10.72	10.47	10.97	10.6	11.1	11.67	11.92	12.25	12.5	13.07	13.57	13.55	14.05
2009-03-04	9.66	10.16	10.1	10.6	10.45	10.95	11.7	11.95	12.29	12.54	13.11	13.61	13.63	14.13
2009-03-03	9.49	9.99	10	10.5	10.51	11.01	11.88	12.13	12.46	12.71	13.23	13.73	13.74	14.24
2009-03-02	9.43	9.93	10.01	10.51	10.64	11.14	11.97	12.22	12.6	12.85	13.39	13.89	13.86	14.36
Date	1 Week Bid	1 Week Ask	2 Week Bid	2 Week Ask	1 Month Bid	1 Month Ask	3 Month Bid	3 Month Ask	6 Month Bid	6 Month Ask	9 Month Bid	9 Month Ask	1 Year Bid	1 Year Ask
2009-06-30	12.99	13.49	12.83	13.33	12.76	13.26	12.52	12.77	12.51	12.76	12.69	13.19	12.81	13.31
2009-06-29	12.8	13.3	12.76	13.26	12.73	13.23	12.5	12.75	12.5	12.75	12.69	13.19	12.81	13.31
2009-06-27	12.84	13.34	12.8	13.3	12.74	13.24	12.52	12.77	12.52	12.77	12.72	13.22	12.84	13.34
2009-06-26	11.77	12.27	12.3	12.8	12.55	13.05	12.51	12.76	12.51	12.76	12.71	13.21	12.71	13.33
2009-06-25	12.34	12.84	12.57	13.07	12.72	13.22	12.51	12.76	12.52	12.77	12.72	13.22	12.88	13.38
2009-06-24	12.9	13.4	12.86	13.36	12.85	13.35	12.53	12.78	12.54	12.79	12.73	13.23	12.9	13.4
2009-06-23	12.02	12.52	12.61	13.11	12.77	13.27	12.55	12.8	12.55	12.8	12.75	13.25	12.91	13.41
2009-06-22	12.84	13.34	12.92	13.42	12.91	13.41	12.61	12.86	12.62	12.87	12.77	13.27	12.95	13.45
2009-06-20	12.98	13.48	13.05	13.55	12.98	13.48	12.64	12.89	12.66	12.91	12.8	13.3	13	13.5
2009-06-19	13.05	13.55	13.09	13.59	13	13.5	12.65	12.9	12.66	12.91	12.81	13.31	13	13.5
2009-06-18	12.71	13.21	12.91	13.41	12.86	13.36	12.68	12.93	12.67	12.92	12.86	13.36	13.08	13.58
2009-06-17	13.11	13.61	13.03	13.53	13	13.5	12.8	13.05	12.8	13.05	13.05	13.55	13.27	13.77
2009-06-16	13.11	13.61	13.03	13.53	13	13.5	12.8	13.05	12.8	13.05	13.05	13.55	13.27	13.77
2009-06-15	13.03	13.53	12.94	13.44	12.87	13.37	12.8	13.05	12.8	13.05	13.06	13.56	13.3	13.8
2009-06-13	11.8	12.3	12.01	12.51	12.38	12.88	12.73	12.98	12.8	13.05	13.09	13.59	13.34	13.84
2009-06-12	9.59	10.09	10.73	11.23	12.31	12.81	12.75	13	12.81	13.06	13.12	13.62	13.35	13.85
2009-06-11	9.96	10.46	10.97	11.47	12.5	13	12.96	13.21	13.02	13.27	13.29	13.79	13.45	13.95
2009-06-10	10.71	11.21	11.65	12.15	12.7	13.2	13.18	13.43	13.26	13.51	13.44	13.94	13.54	14.04
2009-06-09	10.96	11.46	11.95	12.45	12.85	13.35	13.3	13.55	13.38	13.63	13.49	13.99	13.58	14.08
2009-06-08	12.15	12.65	12.53	13.03	13.02	13.52	13.35	13.6	13.4	13.65	13.49	13.99	13.58	14.08
2009-06-06	12.6	13.1	12.81	13.31	13.1	13.6	13.39	13.64	13.46	13.71	13.5	14	13.6	14.1
2009-06-05	12.45	12.95	12.73	13.23	13.1	13.6	13.41	13.66	13.46	13.71	13.51	14.01	13.61	14.11
2009-06-04	12.93	13.43	12.94	13.44	13.18	13.68	13.44	13.69	13.48	13.73	13.51	14.01	13.6	14.1
2009-06-03	12.71	13.21	12.83	13.33	13.17	13.67	13.45	13.7	13.49	13.74	13.53	14.03	13.6	14.1
2009-06-02	12.39	12.89	12.68	13.18	13.09	13.59	13.46	13.71	13.49	13.74	13.52	14.02	13.59	14.09
2009-06-01	12.74	13.24	12.87	13.37	13.11	13.61	13.47	13.72	13.49	13.74	13.53	14.03	13.61	14.11
Date	1 Week Bid	1 Week Ask	2 Week Bid	2 Week Ask	1 Month Bid	1 Month Ask	3 Month Bid	3 Month Ask	6 Month Bid	6 Month Ask	9 Month Bid	9 Month Ask	1 Year Bid	1 Year Ask
2009-09-30	12.36	12.86	12.3	12.8	12.29	12.79	12.35	12.6	12.4	12.65	12.4	12.91	12.43	12.93
2009-09-29	12.29	12.79	12.25	12.75	12.24	12.74	12.34	12.59	12.4	12.65	12.4	12.9	12.43	12.93
2009-09-28	12.26	12.76	12.23	12.73	12.24	12.74	12.33	12.58	12.4	12.65	12.4	12.9	12.44	12.94
2009-09-26	12.27	12.77	12.24	12.74	12.23	12.73	12.33	12.58	12.41	12.66	12.41	12.91	12.45	12.95
2009-09-25	11.8	12.3	12.01	12.51	12.18	12.68	12.32	12.57	12.41	12.66	12.41	12.9	12.43	12.93
2009-09-24	11.75	12.25	11.98	12.48	12.17	12.67	12.32	12.57	12.4	12.65	12.4	12.91	12.41	12.91
2009-09-19	12.18	12.68	12.23	12.73	12.27	12.77	12.36	12.61	12.41	12.66	12.41	12.91	12.42	12.92
2009-09-18	12.11	12.61	12.17	12.67	12.25	12.75	12.35	12.6	12.41	12.66	12.39	12.89	12.4	12.9
2009-09-17	12.23	12.73	12.24	12.74	12.26	12.76	12.35	12.6	12.42	12.67	12.39	12.89	12.4	12.9
2009-09-16	12.2	12.7	12.22	12.72	12.26	12.76	12.35	12.6	12.41	12.66	12.4	12.9	12.41	12.91
2009-09-15	12.17	12.67	12.19	12.69	12.24	12.74	12.34	12.59	12.4	12.65	12.37	12.87	12.39	12.89
2009-09-14	12.17	12.67	12.2	12.7	12.25	12.75	12.36	12.61	12.42	12.67	12.39	12.89	12.41	12.91
2009-09-12	12.17	12.67	12.22	12.72	12.25	12.75	12.36	12.61	12.43	12.68	12.4	12.9	12.41	12.91
2009-09-11	11.91	12.41	12.11	12.61	12.23	12.73	12.35	12.6	12.41	12.66	12.37	12.87	12.39	12.89
2009-09-10	12.16	12.66	12.24	12.74	12.28	12.78	12.35	12.6	12.43	12.68	12.39	12.89	12.4	12.9
2009-09-09	12.06	12.56	12.19	12.69	12.24	12.74	12.3	12.55	12.31	12.56	12.3	12.8	12.34	12.84
2009-09-08	12.08	12.58	12.21	12.71	12.24	12.74	12.3	12.55	12.31	12.56	12.31	12.81	12.34	12.84
2009-09-07	12.07	12.57	12.17	12.67	12.22	12.72	12.3	12.55	12.31	12.56	12.31	12.81	12.34	12.84
2009-09-05	12.14	12.64	12.15	12.65	12.19	12.69	12.29	12.54	12.3	12.55	12.31	12.81	12.33	12.83
2009-09-04	12.03	12.53	12.09	12.59	12.18	12.68	12.29	12.54	12.31	12.56	12.31	12.81	12.33	12.83
2009-09-03	12.15	12.65	12.14	12.64	12.21	12.71	12.29	12.54	12.31	12.56	12.3	12.8	12.33	12.83
2009-09-02	12.1	12.6	12.11	12.61	12.18	12.68	12.29	12.54	12.3	12.55	12.29	12.79	12.32	12.82
2009-09-01	12.16	12.66	12.14	12.64	12.17	12.67	12.28	12.53	12.31	12.56	12.28	12.78	12.33	12.83
Date	1 Week Bid	1 Week Ask	2 Week Bid	2 Week Ask	1 Month Bid	1 Month Ask	3 Month Bid	3 Month Ask	6 Month Bid	6 Month Ask	9 Month Bid	9 Month Ask	1 Year Bid	1 Year Ask
2009-12-31	12	12.5	11.93	12.43	11.96	12.46	12.1	12.35	12.18	12.43	12.22	12.72	12.3	12.8
2009-12-30	11.91	12.41	11.86	12.36	11.94	12.44	12.1	12.35	12.19	12.44	12.22	12.72	12.29	12.79
2009-12-29	11.13	11.63	11.47	11.97	11.83	12.33	12.09	12.34	12.18	12.43	12.22	12.72	12.28	12.78
2009-12-26	11.73	12.23	11.83	12.33	11.92	12.42	12.12	12.37	12.2	12.45	12.23	12.73	12.3	12.8
2009-12-24	10.93	11.43	11.54	12.04	11.89	12.39	12.15	12.4	12.22	12.47	12.24	12.74	12.3	12.8
2009-12-23	11.1	11.6	11.69	12.19	11.93	12.43	12.14	12.39	12.21	12.46	12.24	12.74	12.3	12.8
2009-12-22	11.62	12.12	11.87	12.37	11.98	12.48	12.15	12.4	12.21	12.46	12.24	12.74	12.3	12.8
2009-12-21	12	12.5	12.02	12.52	12.05	12.55	12.16	12.41	12.21	12.46	12.24	12.74	12.3	12.8
2009-12-19	12.01	12.51	12.05	12.55	12.05	12.55	12.15	12.4	12.21	12.46	12.26	12.76	12.32	12.82
2009-12-18	12.01	12.51	12.01	12.51	12.02	12.52	12.15	12.4	12.21	12.46	12.25	12.75	12.31	12.81
2009-12-17	12	12.5	12	12.5	12.02	12.52	12.15	12.4	12.21	12.46	12.24	12.74	12.31	12.81
2009-12-16	11.98	12.48	11.97	12.47	12.01	12.51	12.13	12.38	12.2	12.45	12.24	12.74	12.31	12.81
2009-12-15	11.96	12.46	11.97	12.47	12	12.5	12.13	12.38	12.2	12.45	12.24	12.74	12.31	12.81
2009-12-14	11.92	12.42	11.93	12.43	11.98	12.48	12.12	12.37	12.19	12.44	12.23	12.73	12.3	12.8
2009-12-12	11.86	12.36	11.89	12.39	11.96	12.46	12.12	12.37	12.18	12.43	12.23	12.73	12.31	12.81
2009-12-11	11.38	11.88	11.64	12.14	11.88	12.38	12.11	12.36	12.19	12.44	12.24	12.74	12.3	12.8
2009-12-10	11.35	12.85	11.62	12.12	11.87	12.37	12.11	12.36	12.18	12.43	12.23	12.73	12.29	12.79
2009-12-09	11.65	12.15	11.77	12.27	11.92	12.42	12.13	12.38	12.17	12.42	12.24	12.74	12.3	12.8
2009-12-08	11.82	12.32	11.84	12.34	11.96	12.46	12.14	12.39	12.19	12.44	12.24	12.74	12.31	12.81
2009-12-07	11.88	12.38	11.88	12.38	11.95	12.45	12.12	12.37	12.16	12.41	12.2	12.7	12.27	12.77
2009-12-05	11.9	12.4	11.88	12.38	11.93	12.43	12.08	12.33	12.16	12.41	12.21	12.71	12.3	12.8
2009-12-04	11.65	12.15	11.77	12.27	11.91	12.41	12.05	12.3	12.14	12.39	12.21	12.71	12.3	12.8
2009-12-03	11.9	12.4	11.92	12.42	11.97	12.47	12.06	12.31	12.16	12.41	12.2	12.7	12.29	12.79
2009-12-02	11.89	12.39	11.91	12.41	11.95	12.45	12.06	12.31	12.15	12.4	12.21	12.71	12.29	12.79
2009-12-01	11.8	12.3	12.83	12.33	11.89	12.39	12.05	12.3	12.15	12.4	12.21	12.71	12.29	12.79
1 Week Bid	1 Week Ask	2 Week Bid	2 Week Ask	1 Month Bid	1 Month Ask	3 Month Bid	3 Month Ask	6 Month Bid	6 Month Ask	9 Month Bid	9 Month Ask	1 Year Bid	1 Year Ask
2010-03-31	11.5	12	11.7	12.2	11.87	12.37	12.09	12.34	12.16	12.41	12.2	12.7	12.25	12.75
2010-03-30	11.52	12.02	11.7	12.2	11.89	12.39	12.09	12.34	12.16	12.41	12.2	12.7	12.25	12.75
2010-03-29	11.53	12.03	11.72	12.22	11.89	12.39	12.1	12.35	12.16	12.41	12.21	12.71	12.25	12.75
2010-03-27	11.76	12.26	11.86	12.36	11.94	12.44	12.1	12.35	12.17	12.42	12.21	12.71	12.26	12.76
2010-03-26	11.63	12.13	11.84	12.34	11.96	12.46	12.1	12.35	12.18	12.43	12.21	12.71	12.26	12.76
2010-03-25	11.95	12.45	11.97	12.47	12	12.5	12.11	12.36	12.19	12.44	12.22	12.72	12.26	12.76
2010-03-24	11.79	12.29	11.88	12.38	11.98	12.48	12.11	12.36	12.18	12.43	12.21	12.71	12.26	12.76
2010-03-22	11.91	12.41	11.94	12.44	11.98	12.48	12.11	12.36	12.18	12.43	12.21	12.71	12.26	12.76
2010-03-20	12	12.5	12	12.5	12.01	12.51	12.12	12.37	12.19	12.44	12.21	12.71	12.25	12.75
2010-03-19	12	12.5	12	12.5	12	12.5	12.12	12.37	12.19	12.44	12.21	12.71	12.25	12.75
2010-03-18	12	12.5	12	12.5	12.01	12.51	12.12	12.37	12.19	12.44	12.21	12.71	12.25	12.75
2010-03-17	11.99	12.49	11.99	12.49	12	12.5	12.11	12.36	12.19	12.44	12.21	12.71	12.26	12.76
2010-03-16	11.98	12.48	11.99	12.49	11.99	12.49	12.11	12.36	12.18	12.43	12.2	12.7	12.25	12.75
2010-03-15	12	12.5	12	12.5	11.99	12.49	12.1	12.35	12.18	12.43	12.2	12.7	12.25	12.75
2010-03-13	12	12.5	11.99	12.49	11.99	12.49	12.11	12.36	12.18	12.43	12.21	12.71	12.26	12.76
2010-03-12	12	12.5	11.99	12.49	11.99	12.49	12.11	12.36	12.18	12.43	12.21	12.71	12.25	12.75
2010-03-11	11.97	12.47	11.97	12.47	11.98	12.48	12.11	12.36	12.17	12.42	12.21	12.71	12.25	12.75
2010-03-10	11.98	12.48	11.98	12.48	11.98	12.48	12.1	12.35	12.15	12.4	12.2	12.7	12.25	12.75
2010-03-09	11.99	12.49	11.98	12.48	11.98	12.48	12.09	12.34	12.14	12.39	12.19	12.69	12.25	12.75
2010-03-08	11.94	12.44	11.93	12.43	11.95	12.45	12.1	12.35	12.15	12.4	12.2	12.7	12.25	12.75
2010-03-06	11.92	12.42	11.91	12.41	11.96	12.46	12.11	12.36	12.16	12.41	12.19	12.69	12.24	12.74
2010-03-05	11.53	12.03	11.7	12.2	11.88	12.38	12.09	12.34	12.14	12.39	12.19	12.69	12.24	12.74
2010-03-04	11.5	12	11.7	12.2	11.88	12.38	12.09	12.34	12.14	12.39	12.19	12.69	12.25	12.75
2010-03-03	11.78	12.28	11.84	12.34	11.93	12.43	12.1	12.35	12.15	12.4	12.19	12.69	12.24	12.74
2010-03-02	11.82	12.32	11.88	12.38	11.95	12.45	12.1	12.35	12.17	12.42	12.19	12.69	12.25	12.75
2010-03-01	11.8	12.3	11.86	12.36	11.94	12.44	12.11	12.36	12.17	12.42	12.19	12.69	12.25	12.75
Date	1 Week Bid	1 Week Ask	2 Week Bid	2 Week Ask	1 Month Bid	1 Month Ask	3 Month Bid	3 Month Ask	6 Month Bid	6 Month Ask	9 Month Bid	9 Month Ask	1 Year Bid	1 Year Ask
2010-06-30	11.99	12.49	11.97	12.47	11.95	12.45	12.04	12.29	12.12	12.37	12.14	12.64	12.22	12.72
2010-06-29	11.66	12.16	11.74	12.24	11.92	12.42	12.04	12.29	12.12	12.37	12.13	12.63	12.21	12.71
2010-06-28	11.38	11.88	11.6	12.1	11.84	12.34	12.01	12.26	12.1	12.35	12.12	12.62	12.21	12.71
2010-06-25	11.78	12.28	11.83	12.33	11.92	12.42	12.04	12.29	12.12	12.37	12.14	12.64	12.21	12.71
2010-06-24	11.73	12.23	11.83	12.33	11.95	12.45	12.04	12.29	12.12	12.37	12.14	12.64	12.21	12.71
2010-06-23	11.43	11.93	11.81	12.31	11.93	12.43	12.05	12.3	12.12	12.37	12.14	12.64	12.21	12.71
2010-06-22	11.24	11.74	11.77	12.27	11.91	12.41	12.05	12.3	12.12	12.37	12.13	12.63	12.2	12.7
2010-06-21	11.94	12.44	11.99	12.49	12.01	12.51	12.07	12.32	12.12	12.37	12.13	12.63	12.2	12.7
2010-06-18	11.94	12.44	11.99	12.49	12.03	12.53	12.07	12.32	12.13	12.38	12.15	12.65	12.21	12.71
2010-06-17	12.02	12.52	12.03	12.53	12.05	12.55	12.05	12.3	12.13	12.38	12.16	12.66	12.21	12.71
2010-06-16	11.85	12.35	11.88	12.38	11.9	12.4	12	12.25	12.1	12.35	12.12	12.62	12.18	12.68
2010-06-15	11.78	12.28	11.79	12.29	11.86	12.36	12	12.25	12.09	12.34	12.13	12.63	12.18	12.68
2010-06-14	11.78	12.28	11.79	12.29	11.86	12.36	12	12.25	12.09	12.34	12.13	12.63	12.18	12.68
2010-06-11	11.77	12.27	11.78	12.28	11.85	12.35	12	12.25	12.09	12.34	12.12	12.62	12.18	12.68
2010-06-10	11.75	12.25	11.78	12.28	11.84	12.34	11.99	12.24	12.09	12.34	12.13	12.63	12.18	12.68
2010-06-09	11.75	12.25	11.77	12.27	11.85	12.35	12	12.25	12.09	12.34	12.13	12.63	12.18	12.68
2010-06-08	10.95	11.45	11.31	11.81	11.69	12.19	11.98	12.23	12.09	12.34	12.13	12.63	12.18	12.68
2010-06-07	11.32	11.82	11.56	12.06	11.8	12.3	12	12.25	12.1	12.35	12.13	12.63	12.19	12.69
2010-06-04	11.64	12.14	11.73	12.23	11.84	12.34	11.98	12.23	12.09	12.34	12.13	12.63	12.19	12.69
2010-06-03	11.66	12.16	11.75	12.25	11.85	12.35	11.97	12.22	12.08	12.33	12.1	12.6	12.17	12.67
2010-06-02	11.37	11.87	11.56	12.06	11.79	12.29	11.95	12.2	12.05	12.3	12.09	12.59	12.16	12.66
2010-06-01	11.7	12.2	11.73	12.23	11.8	12.3	11.92	12.17	12.03	12.28	12.08	12.58	12.16	12.66
Date	1 Week Bid	1 Week Ask	2 Week Bid	2 Week Ask	1 Month Bid	1 Month Ask	3 Month Bid	3 Month Ask	6 Month Bid	6 Month Ask	9 Month Bid	9 Month Ask	1 Year Bid	1 Year Ask
2010-09-30	12.02	12.52	12.31	12.81	12.48	12.98	12.84	13.09	13.02	13.27	13.14	13.64	13.23	13.73
2010-09-29	11.37	11.87	11.7	12.2	12.16	12.66	12.57	12.82	12.71	12.96	12.78	13.28	12.85	13.35
2010-09-28	11.31	11.81	11.64	12.14	12.15	12.65	12.58	12.83	12.72	12.97	12.78	13.28	12.85	13.35
2010-09-27	11.25	11.75	11.63	12.13	12.15	12.65	12.57	12.82	12.72	12.97	12.78	13.28	12.86	13.36
2010-09-24	11.55	12.05	11.79	12.29	12.17	12.67	12.57	12.82	12.71	12.96	12.78	13.28	12.85	13.35
2010-09-23	11.53	12.03	11.79	12.29	12.2	12.7	12.57	12.82	12.71	12.96	12.77	13.27	12.84	13.34
2010-09-22	11.55	12.05	11.81	12.31	12.18	12.68	12.51	12.76	12.65	12.9	12.73	13.23	12.81	13.31
2010-09-21	11.53	12.03	11.79	12.29	12.14	12.64	12.5	12.75	12.64	12.89	12.72	13.22	12.8	13.3
2010-09-20	11.57	12.07	11.8	12.3	12.14	12.64	12.5	12.75	12.64	12.89	12.72	13.22	12.8	13.3
2010-09-17	11.99	12.49	12.07	12.57	12.21	12.71	12.5	12.75	12.65	12.9	12.72	13.22	12.8	13.3
2010-09-16	11.76	12.26	11.92	12.42	12.19	12.69	12.49	12.74	12.63	12.88	12.71	13.21	12.8	13.3
2010-09-15	11.73	12.23	11.9	12.4	12.2	12.7	12.49	12.74	12.64	12.89	12.72	13.22	12.79	13.29
2010-09-14	11.75	12.25	11.93	12.43	12.19	12.69	12.49	12.74	12.64	12.89	12.72	13.22	12.79	13.29
2010-09-09	12.08	12.58	12.12	12.62	12.25	12.75	12.52	12.77	12.66	12.91	12.72	13.22	12.78	13.28
2010-09-08	11.95	12.45	12.09	12.59	12.25	12.75	12.49	12.74	12.63	12.88	12.7	13.2	12.77	13.27
2010-09-07	12.14	12.64	12.2	12.7	12.31	12.81	12.49	12.74	12.63	12.88	12.7	13.2	12.78	13.28
2010-09-06	12.14	12.64	12.2	12.7	12.31	12.81	12.49	12.74	12.63	12.88	12.7	13.2	12.78	13.28
2010-09-03	12.18	12.68	12.22	12.72	12.29	12.79	12.46	12.71	12.61	12.86	12.68	13.18	12.75	13.25
2010-09-02	11.95	12.45	12.1	12.6	12.26	12.76	12.47	12.72	12.62	12.87	12.69	13.19	12.76	13.26
2010-09-01	12.23	12.69	12.23	12.73	12.29	12.79	12.48	12.73	12.63	12.88	12.7	13.2	12.77	13.27
Date	1 Week Bid	1 Week Ask	2 Week Bid	2 Week Ask	1 Month Bid	1 Month Ask	3 Month Bid	3 Month Ask	6 Month Bid	6 Month Ask	9 Month Bid	9 Month Ask	1 Year Bid	1 Year Ask
2010-12-31	12.8	13.3	12.82	13.32	12.87	13.37	13.21	13.46	13.37	13.62	13.48	13.98	13.62	14.12
2010-12-30	12.65	13.15	12.73	13.23	12.82	13.32	13.19	13.44	13.36	13.61	13.46	13.96	13.62	14.12
2010-12-29	12.75	13.25	12.77	13.27	12.84	13.34	13.17	13.42	13.36	13.61	13.45	13.95	13.62	14.12
2010-12-28	12.74	13.24	12.79	13.29	12.84	13.34	13.18	13.43	13.36	13.61	13.45	13.95	13.62	14.12
2010-12-27	12.72	13.22	12.76	13.26	12.81	13.31	13.18	13.43	13.36	13.61	13.45	13.95	13.61	14.11
2010-12-24	12.56	13.06	12.71	13.21	12.8	13.3	13.17	13.42	13.36	13.61	13.45	13.95	13.61	14.11
2010-12-23	12.73	13.23	12.76	13.26	12.81	13.31	13.17	13.42	13.35	13.6	13.44	13.94	13.61	14.11
2010-12-22	12.65	13.15	12.71	13.21	12.76	13.26	13.17	13.42	13.36	13.61	13.45	13.95	13.61	14.11
2010-12-21	12.47	12.97	12.64	13.14	12.75	13.25	13.16	13.41	13.36	13.61	13.45	13.95	13.61	14.11
2010-12-20	12.56	13.06	12.67	13.17	12.75	13.25	13.16	13.41	13.36	13.61	13.45	13.95	13.61	14.11
2010-12-18	12.04	12.54	12.27	12.77	12.61	13.11	13.16	13.41	13.36	13.61	13.45	13.95	13.61	14.11
2010-12-15	11.7	12.2	12.16	12.66	12.57	13.07	13.15	13.4	13.35	13.6	13.45	13.95	13.6	14.1
2010-12-14	11.76	12.26	12.11	12.61	12.59	13.09	13.15	13.4	13.35	13.6	13.45	13.95	13.6	14.1
2010-12-13	11.87	12.37	12.21	12.71	12.62	13.12	13.15	13.4	13.35	13.6	13.45	13.95	13.6	14.1
2010-12-11	12.2	12.7	12.35	12.85	12.71	13.21	13.14	13.39	13.36	13.61	13.44	13.94	13.6	14.1
2010-12-10	12.37	12.87	12.45	12.95	12.73	13.23	13.13	13.38	13.34	13.59	13.44	13.94	13.59	14.09
2010-12-09	12.38	12.88	12.46	12.96	12.73	13.23	13.11	13.36	13.33	13.58	13.44	13.94	13.59	14.09
2010-12-08	12.43	12.93	12.48	12.98	12.76	13.26	13.12	13.37	13.36	13.61	13.46	13.96	13.61	14.11
2010-12-07	12.33	12.83	12.43	12.93	12.72	13.22	13.11	13.36	13.34	13.59	13.44	13.94	13.59	14.09
2010-12-06	12.24	12.74	12.38	12.88	12.68	13.18	13.1	13.35	13.34	13.59	13.44	13.94	13.59	14.09
2010-12-04	12.19	12.69	12.36	12.86	12.66	13.16	13.09	13.34	13.33	13.58	13.43	13.93	13.58	14.08
2010-12-03	12.18	12.68	12.36	12.86	12.67	13.17	13.09	13.34	13.32	13.57	13.43	13.93	13.58	14.08
2010-12-02	12.23	12.73	12.47	12.97	12.76	13.26	13.12	13.37	13.35	13.6	13.43	13.93	13.6	14.1
2010-12-01	12.63	13.13	12.71	13.21	12.84	13.34	13.09	13.34	13.34	13.59	13.46	13.96	13.59	14.09
Date	1 Week Bid	1 Week Ask	2 Week Bid	2 Week Ask	1 Month Bid	1 Month Ask	3 Month Bid	3 Month Ask	6 Month Bid	6 Month Ask	9 Month Bid	9 Month Ask	1 Year Bid	1 Year Ask
2011-03-31	13.19	13.69	13.13	13.63	13.09	13.59	13.27	13.52	13.48	13.73	13.63	14.13	13.75	14.25
2011-03-30	13.21	13.71	13.14	13.64	13.09	13.59	13.27	13.52	13.47	13.72	13.62	14.12	13.73	14.23
2011-03-29	13.19	13.69	13.11	13.61	13.08	13.58	13.27	13.52	13.48	13.73	13.62	14.12	13.74	14.24
2011-03-28	13.08	13.58	13.07	13.57	13.04	13.54	13.27	13.52	13.48	13.73	13.63	14.13	13.74	14.24
2011-03-26	13.2	13.7	13.12	13.62	13.04	13.54	13.26	13.51	13.46	13.71	13.62	14.12	13.73	14.23
2011-03-25	13.17	13.67	13.12	13.62	13.06	13.56	13.27	13.52	13.47	13.72	13.62	14.12	13.74	14.24
2011-03-24	13.01	13.51	13	13.5	12.98	13.48	13.27	13.52	13.47	13.72	13.62	14.12	13.74	14.24
2011-03-22	12.98	13.48	12.97	13.47	12.96	13.46	13.28	13.53	13.48	13.73	13.62	14.12	13.74	14.24
2011-03-21	12.94	13.44	12.94	13.44	12.93	13.43	13.29	13.54	13.49	13.74	13.63	14.13	13.76	14.26
2011-03-19	12.97	13.47	12.95	13.45	12.93	13.43	13.28	13.53	13.48	13.73	13.62	14.12	13.74	14.24
2011-03-18	12.96	13.46	12.95	13.45	12.92	13.42	13.27	13.52	13.48	13.73	13.62	14.12	13.75	14.25
2011-03-17	12.91	13.41	12.91	13.41	12.87	13.37	13.28	13.53	13.49	13.74	13.62	14.12	13.75	14.25
2011-03-16	12.89	13.39	12.89	13.39	12.88	13.38	13.28	13.53	13.49	13.74	13.62	14.12	13.76	14.26
2011-03-15	12.83	13.33	12.86	13.36	12.86	13.36	13.28	13.53	13.49	13.74	13.63	14.13	13.75	14.25
2011-03-14	12.82	13.32	12.86	13.36	12.86	13.36	13.29	13.54	13.5	13.75	13.63	14.13	13.76	14.26
2011-03-12	12.89	13.39	12.9	13.4	12.89	13.39	13.29	13.54	13.5	13.75	13.62	14.12	13.76	14.26
2011-03-11	12.81	13.31	12.84	13.34	12.87	13.37	13.29	13.54	13.49	13.74	13.63	14.13	13.75	14.25
2011-03-10	12.86	13.36	12.88	13.38	12.87	13.37	13.31	13.56	13.5	13.75	13.64	14.14	13.76	14.26
2011-03-09	12.75	13.25	12.79	13.29	12.84	13.34	13.33	13.58	13.51	13.76	13.64	14.14	13.76	14.26
2011-03-08	12.68	13.18	12.73	13.23	12.81	13.31	13.33	13.58	13.51	13.76	13.64	14.14	13.76	14.26
2011-03-07	12.7	13.2	12.76	13.26	12.8	13.3	13.33	13.58	13.5	13.75	13.64	14.14	13.76	14.26
2011-03-05	12.62	13.12	12.71	13.21	12.8	13.3	13.34	13.59	13.51	13.76	13.64	14.14	13.76	14.26
2011-03-04	12.81	13.31	12.84	13.34	12.84	13.34	13.35	13.6	13.51	13.76	13.64	14.14	13.76	14.26
2011-03-03	12.74	13.24	12.79	13.29	12.79	13.31	13.34	13.59	13.51	13.76	13.64	14.14	13.76	14.26
2011-03-02	12.56	13.06	12.71	13.21	12.79	13.29	13.34	13.59	13.51	13.76	13.64	14.14	13.76	14.26
2011-03-01	12.64	13.14	12.72	13.22	12.78	13.28	13.34	13.59	13.51	13.76	13.64	14.14	13.76	14.26
Date	1 Week Bid	1 Week Ask	2 Week Bid	2 Week Ask	1 Month Bid	1 Month Ask	3 Month Bid	3 Month Ask	6 Month Bid	6 Month Ask	9 Month Bid	9 Month Ask	1 Year Bid	1 Year Ask
2011-06-30	13.18	13.68	13.13	13.63	13.12	13.62	13.28	13.53	13.53	13.78	13.64	14.14	13.74	14.24
2011-06-29	13.05	13.55	13.06	13.56	13.09	13.59	13.29	13.54	13.53	13.78	13.64	14.14	13.74	14.24
2011-06-28	12.82	13.32	12.9	13.4	13.04	13.54	13.28	13.53	13.54	13.79	13.64	14.14	13.75	14.25
2011-06-27	12.71	13.21	12.84	13.34	13.01	13.51	13.29	13.54	13.54	13.79	13.64	14.14	13.75	14.25
2011-06-25	13.05	13.55	13.04	13.54	13.09	13.59	13.29	13.54	13.54	13.79	13.63	14.13	13.74	14.24
2011-06-24	13.06	13.56	13.07	13.57	13.09	13.59	13.3	13.55	13.54	13.79	13.64	14.14	13.75	14.25
2011-06-23	13.07	13.57	13.1	13.6	13.11	13.61	13.3	13.55	13.54	13.79	13.64	14.14	13.75	14.25
2011-06-22	12.91	13.41	13.06	13.56	13.09	13.59	13.29	13.54	13.53	13.78	13.63	14.13	13.74	14.24
2011-06-21	13.17	13.67	13.13	13.63	13.09	13.59	13.3	13.55	13.53	13.78	13.63	14.13	13.74	14.24
2011-06-20	13.18	13.68	13.14	13.64	13.1	13.6	13.3	13.55	13.54	13.79	13.64	14.14	13.75	14.25
2011-06-18	13.12	13.62	13.1	13.6	13.11	13.61	13.3	13.55	13.54	13.79	13.64	14.14	13.75	14.25
2011-06-17	12.93	13.43	13	13.5	13.07	13.57	13.29	13.54	13.54	13.79	13.63	14.13	13.75	14.25
2011-06-16	12.86	13.36	12.93	13.43	13.06	13.56	13.29	13.54	13.52	13.77	13.62	14.12	13.74	14.24
2011-06-15	12.37	12.87	12.65	13.15	13.01	13.51	13.29	13.54	13.53	13.78	13.64	14.14	13.75	14.25
2011-06-14	12.41	12.91	12.65	13.15	12.99	13.49	13.28	13.53	13.53	13.78	13.64	14.14	13.76	14.26
2011-06-13	12.34	12.84	12.59	13.09	12.95	13.45	13.28	13.53	13.54	13.79	13.64	14.14	13.76	14.26
2011-06-11	12.04	12.54	12.43	12.93	12.85	13.35	13.27	13.52	13.52	13.77	13.64	14.14	13.75	14.25
2011-06-10	12.66	13.16	12.81	13.31	13.02	13.52	13.28	13.53	13.53	13.78	13.64	14.14	13.75	14.25
2011-06-09	13.01	13.51	13.01	13.51	13.05	13.55	13.28	13.53	13.53	13.78	13.64	14.14	13.75	14.25
2011-06-08	12.94	13.44	12.95	13.45	13.02	13.52	13.27	13.52	13.52	13.77	13.63	14.13	13.75	14.25
2011-06-07	12.85	13.35	12.87	13.37	12.98	13.48	13.28	13.53	13.52	13.77	13.63	14.13	13.75	14.25
2011-06-06	12.14	12.64	12.36	12.86	12.83	13.33	13.26	13.51	13.52	13.77	13.62	14.12	13.75	14.25
2011-06-04	12.73	13.23	12.85	13.35	13.01	13.51	13.29	13.54	13.52	13.77	13.61	14.11	13.76	14.26
2011-06-03	12.83	13.33	12.93	13.43	13.03	13.53	13.3	13.55	13.54	13.79	13.63	14.13	13.75	14.25
2011-06-02	12.81	13.31	12.91	13.41	13.05	13.55	13.32	13.57	13.54	13.79	13.63	14.13	13.75	14.25
2011-06-01	13.24	13.74	13.2	13.7	13.15	13.65	13.25	13.5	13.49	13.74	13.59	14.09	13.71	14.21
Date	1 Week Bid	1 Week Ask	2 Week Bid	2 Week Ask	1 Month Bid	1 Month Ask	3 Month Bid	3 Month Ask	6 Month Bid	6 Month Ask	9 Month Bid	9 Month Ask	1 Year Bid	1 Year Ask
2011-09-30	13.07	13.57	13.04	13.54	12.97	13.47	12.95	13.2	13	13.25	13.05	13.55	13.1	13.6
2011-09-29	13.06	13.56	13.05	13.55	13.03	13.53	13	13.25	13.06	13.31	13.11	13.61	13.16	13.66
2011-09-28	13.05	13.55	13.05	13.55	13.03	13.53	13.01	13.26	13.07	13.32	13.13	13.63	13.18	13.68
2011-09-27	13.05	13.55	13.06	13.56	13.04	13.54	13.05	13.3	13.11	13.36	13.14	13.64	13.19	13.69
2011-09-26	13.04	13.54	13.05	13.55	13.04	13.54	13.05	13.3	13.1	13.35	13.14	13.64	13.19	13.69
2011-09-24	13.04	13.54	13.05	13.55	13.03	13.53	13.06	13.31	13.11	13.36	13.15	13.65	13.18	13.68
2011-09-23	13.01	13.51	13.02	13.52	13.02	13.52	13.07	13.32	13.13	13.38	13.16	13.66	13.21	13.71
2011-09-22	13.05	13.55	13.05	13.55	13.02	13.52	13.07	13.32	13.13	13.38	13.17	13.67	13.21	13.71
2011-09-21	13	13.5	13	13.5	13.02	13.52	13.08	13.33	13.14	13.39	13.17	13.67	13.22	13.72
2011-09-20	13.01	13.51	13	13.5	13.03	13.53	13.09	13.34	13.15	13.4	13.18	13.68	13.23	13.73
2011-09-19	13.02	13.52	13.03	13.53	13.05	13.55	13.1	13.35	13.16	13.41	13.18	13.68	13.23	13.73
2011-09-17	12.99	13.49	13.01	13.51	13.05	13.55	13.09	13.34	13.15	13.4	13.18	13.68	13.23	13.73
2011-09-16	12.94	13.44	13	13.5	13.03	13.53	13.09	13.34	13.15	13.4	13.19	13.69	13.23	13.73
2011-09-15	13.05	13.55	13.05	13.55	13.04	13.54	13.09	13.34	13.15	13.4	13.19	13.69	13.23	13.73
2011-09-14	13.03	13.53	13.03	13.53	13.03	13.53	13.07	13.32	13.15	13.4	13.18	13.68	13.23	13.73
2011-09-13	13.04	13.54	13.02	13.52	13.03	13.53	13.08	13.33	13.17	13.42	13.2	13.7	13.24	13.74
2011-09-12	12.99	13.49	13	13.5	13.01	13.51	13.07	13.32	13.16	13.41	13.2	13.7	13.24	13.74
2011-09-10	13.04	13.54	13.03	13.53	13.02	13.52	13.06	13.31	13.15	13.4	13.19	13.69	13.22	13.72
2011-09-09	13.04	13.54	13.03	13.53	13.01	13.51	13.05	13.3	13.15	13.4	13.18	13.68	13.22	13.72
2011-09-08	13.05	13.55	13.05	13.55	13.03	13.53	13.05	13.3	13.15	13.4	13.18	13.68	13.22	13.72
2011-09-07	13.05	13.55	13.02	13.52	13.02	13.52	13.05	13.3	13.13	13.38	13.17	13.67	13.22	13.72
2011-09-06	13.01	13.51	13	13.5	13	13.5	13.05	13.3	13.13	13.38	13.17	13.67	13.22	13.72
2011-09-05	12.89	13.39	12.92	13.42	12.99	13.49	13.05	13.3	13.13	13.38	13.17	13.67	13.22	13.72
Date	1 Week Bid	1 Week Ask	2 Week Bid	2 Week Ask	1 Month Bid	1 Month Ask	3 Month Bid	3 Month Ask	6 Month Bid	6 Month Ask	9 Month Bid	9 Month Ask	1 Year Bid	1 Year Ask
2011-12-30	11.63	12.13	11.64	12.14	11.64	12.14	11.73	11.98	11.77	12.02	11.79	12.29	11.84	12.34
2011-12-29	11.55	12.05	11.6	12.1	11.63	12.13	11.72	11.97	11.77	12.02	11.78	12.28	11.83	12.33
2011-12-28	11.49	11.99	11.59	12.09	11.61	12.11	11.72	11.97	11.76	12.01	11.77	12.27	11.83	12.33
2011-12-27	11.48	11.98	11.55	12.05	11.61	12.11	11.7	11.95	11.75	12	11.76	12.26	11.81	12.31
2011-12-26	11.55	12.05	11.59	12.09	11.62	12.12	11.7	11.95	11.75	12	11.76	12.26	11.81	12.31
2011-12-23	11.55	12.05	11.6	12.1	11.63	12.13	11.69	11.94	11.74	11.99	11.76	12.26	11.81	12.31
2011-12-22	11.46	11.96	11.52	12.02	11.57	12.07	11.69	11.94	11.74	11.99	11.76	12.26	11.81	12.31
2011-12-21	11.5	12	11.57	12.07	11.6	12.1	11.68	11.93	11.72	11.97	11.74	12.24	11.8	12.3
2011-12-20	11.48	11.98	11.52	12.02	11.58	12.08	11.69	11.94	11.74	11.99	11.75	12.25	11.8	12.3
2011-12-19	11.16	11.66	11.43	11.93	11.53	12.03	11.67	11.92	11.73	11.98	11.75	12.25	11.8	12.3
2011-12-16	11.35	11.85	11.44	11.94	11.54	12.04	11.68	11.93	11.72	11.97	11.74	12.24	11.79	12.29
2011-12-15	11.17	11.67	11.37	11.87	11.53	12.03	11.68	11.93	11.71	11.96	11.74	12.24	11.79	12.29
2011-12-14	11.25	11.75	11.43	11.93	11.55	12.05	11.68	11.93	11.73	11.98	11.74	12.24	11.8	12.3
2011-12-13	11.24	11.74	11.43	11.93	11.56	12.06	11.69	11.94	11.73	11.98	11.76	12.26	11.8	12.3
2011-12-12	11.58	12.08	11.59	12.09	11.62	12.12	11.7	11.95	11.73	11.98	11.76	12.26	11.8	12.3
2011-12-09	11.59	12.09	11.59	12.09	11.62	12.12	11.69	11.94	11.72	11.97	11.76	12.26	11.78	12.28
2011-12-08	11.6	12.1	11.61	12.11	11.63	12.13	11.69	11.94	11.72	11.97	11.75	12.25	11.78	12.28
2011-12-07	11.59	12.09	11.6	12.1	11.62	12.12	11.68	11.93	11.71	11.96	11.75	12.25	11.78	12.28
2011-12-02	11.59	12.09	11.59	12.09	11.61	12.11	11.68	11.93	11.71	11.96	11.74	12.24	11.78	12.28
2011-12-01	11.55	12.05	11.56	12.06	11.58	12.08	11.65	11.9	11.68	11.93	11.73	12.23	11.76	12.26
Date	1 Week Bid	1 Week Ask	2 Week Bid	2 Week Ask	1 Month Bid	1 Month Ask	3 Month Bid	3 Month Ask	6 Month Bid	6 Month Ask	9 Month Bid	9 Month Ask	1 Year Bid	1 Year Ask
2012-03-30	11.52	12.02	11.53	12.03	11.55	12.05	11.66	11.91	11.72	11.97	11.77	12.27	11.83	12.33
2012-03-29	11.5	12	11.52	12.02	11.54	12.04	11.66	11.91	11.72	11.97	11.76	12.26	11.81	12.31
2012-03-28	11.54	12.04	11.54	12.04	11.56	12.06	11.65	11.9	11.71	11.96	11.75	12.25	11.81	12.31
2012-03-27	11.53	12.03	11.54	12.04	11.57	12.07	11.65	11.9	11.72	11.97	11.76	12.26	11.82	12.32
2012-03-26	11.52	12.02	11.52	12.02	11.56	12.06	11.66	11.91	11.71	11.96	11.76	12.26	11.82	12.32
2012-03-22	10	10.5	10.75	11.25	11.28	11.78	11.63	11.88	11.71	11.96	11.75	12.25	11.82	12.32
2012-03-21	11.48	11.98	11.51	12.01	11.53	12.03	11.65	11.9	11.7	11.95	11.76	12.26	11.82	12.32
2012-03-20	11.48	11.98	11.51	12.01	11.55	12.05	11.65	11.9	11.71	11.96	11.75	12.25	11.8	12.3
2012-03-19	11.52	12.02	11.53	12.03	11.55	12.05	11.65	11.9	11.7	11.95	11.75	12.25	11.81	12.31
2012-03-16	11.5	12	11.5	12	11.54	12.04	11.65	11.9	11.7	11.95	11.75	12.25	11.82	12.32
2012-03-15	11.23	11.73	11.39	11.89	11.5	12	11.63	11.88	11.7	11.95	11.76	12.26	11.81	12.31
2012-03-14	11.05	11.55	11.3	11.8	11.48	11.98	11.63	11.88	11.69	11.94	11.73	12.23	11.79	12.29
2012-03-13	10.88	11.38	11.28	11.78	11.43	11.93	11.62	11.87	11.68	11.93	11.73	12.23	11.79	12.29
2012-03-12	11.14	11.64	11.34	11.84	11.47	11.97	11.62	11.87	11.69	11.94	11.74	12.24	11.8	12.3
2012-03-09	11.49	11.99	11.5	12	11.53	12.03	11.66	11.91	11.71	11.96	11.75	12.25	11.8	12.3
2012-03-08	11.52	12.02	11.52	12.02	11.54	12.04	11.65	11.9	11.71	11.96	11.75	12.25	11.8	12.3
2012-03-07	11.52	12.02	11.52	12.02	11.53	12.03	11.63	11.88	11.69	11.94	11.73	12.23	11.8	12.3
2012-03-06	11.51	12.01	11.52	12.02	11.53	12.03	11.63	11.88	11.68	11.93	11.73	12.23	11.8	12.3
2012-03-05	11.49	11.99	11.5	12	11.53	12.03	11.64	11.89	11.68	11.93	11.73	12.23	11.81	12.31
2012-03-02	11.46	11.96	11.48	11.98	11.52	12.02	11.63	11.88	11.68	11.93	11.73	12.23	11.79	12.29
2012-03-01	11.5	12	11.52	12.02	11.54	12.04	11.63	11.88	11.69	11.94	11.73	12.23	11.8	12.3
Date	1 Week Bid	1 Week Ask	2 Week Bid	2 Week Ask	1 Month Bid	1 Month Ask	3 Month Bid	3 Month Ask	6 Month Bid	6 Month Ask	9 Month Bid	9 Month Ask	1 Year Bid	1 Year Ask
2012-06-29	11.65	12.15	11.63	12.13	11.64	12.14	11.74	11.99	11.81	12.06	11.85	12.35	11.9	12.4
2012-06-28	11.33	11.83	11.44	11.94	11.57	12.07	11.72	11.97	11.79	12.04	11.83	12.33	11.88	12.38
2012-06-27	11.1	11.6	11.34	11.84	11.54	12.04	11.72	11.97	11.79	12.04	11.83	12.33	11.89	12.39
2012-06-26	11.55	12.05	11.58	12.08	11.62	12.12	11.72	11.97	11.78	12.03	11.83	12.33	11.88	12.38
2012-06-25	11.56	12.06	11.58	12.08	11.63	12.13	11.72	11.97	11.78	12.03	11.83	12.33	11.88	12.38
2012-06-22	11.56	12.06	11.6	12.1	11.62	12.12	11.73	11.98	11.79	12.04	11.83	12.33	11.89	12.39
2012-06-21	11.53	12.03	11.54	12.04	11.58	12.08	11.72	11.97	11.78	12.03	11.82	12.32	11.88	12.38
2012-06-20	11.52	12.02	11.55	12.05	11.58	12.08	11.72	11.97	11.78	12.03	11.82	12.32	11.88	12.38
2012-06-19	11.5	12	11.53	12.03	11.57	12.07	11.72	11.97	11.78	12.03	11.83	12.33	11.88	12.38
2012-06-18	11.53	12.03	11.55	12.05	11.58	12.08	11.72	11.97	11.78	12.03	11.82	12.32	11.88	12.38
2012-06-15	11.5	12	11.51	12.01	11.55	12.05	11.72	11.97	11.78	12.03	11.82	12.32	11.88	12.38
2012-06-14	11.08	11.58	11.32	11.82	11.49	11.99	11.72	11.97	11.78	12.03	11.82	12.32	11.88	12.38
2012-06-13	11.52	12.02	11.54	12.04	11.57	12.07	11.72	11.97	11.79	12.04	11.82	12.32	11.88	12.38
2012-06-12	11.53	12.03	11.54	12.04	11.57	12.07	11.7	11.95	11.77	12.02	11.82	12.32	11.87	12.37
2012-06-11	11.53	12.03	11.53	12.03	11.55	12.05	11.7	11.95	11.76	12.01	11.81	12.31	11.86	12.36
2012-06-08	11.46	11.96	11.5	12	11.57	12.07	11.71	11.96	11.77	12.02	11.82	12.32	11.88	12.38
2012-06-07	11.52	12.02	11.54	12.04	11.57	12.07	11.73	11.98	11.78	12.03	11.82	12.32	11.87	12.37
2012-06-06	11.5	12	11.52	12.02	11.58	12.08	11.7	11.95	11.76	12.01	11.82	12.32	11.87	12.37
2012-06-05	11.5	12	11.51	12.01	11.57	12.07	11.72	11.97	11.78	12.03	11.84	12.34	11.89	12.39
2012-06-04	11.44	11.94	11.49	11.99	11.53	12.03	11.7	11.95	11.76	12.01	11.82	12.32	11.88	12.38
2012-06-01	11.46	11.96	11.5	12	11.54	12.04	11.7	11.95	11.76	12.01	11.82	12.32	11.88	12.38
Date	1 Week Bid	1 Week Ask	2 Week Bid	2 Week Ask	1 Month Bid	1 Month Ask	3 Month Bid	3 Month Ask	6 Month Bid	6 Month Ask	9 Month Bid	9 Month Ask	1 Year Bid	1 Year Ask
2012-09-28	9.91	10.41	9.92	10.42	9.95	10.45	9.95	10.2	9.97	10.22	10	10.5	10.03	10.53
2012-09-27	10	10.5	9.99	10.49	9.97	10.47	9.97	10.22	9.99	10.24	10.02	10.52	10.05	10.55
2012-09-26	10	10.5	10	10.5	9.98	10.48	10.01	10.26	10.04	10.29	10.08	10.58	10.1	10.6
2012-09-25	10	10.5	9.99	10.49	9.98	10.48	10.04	10.29	10.05	10.3	10.1	10.6	10.13	10.63
2012-09-24	9.74	10.24	9.85	10.35	9.95	10.45	10.04	10.29	10.05	10.3	10.11	10.61	10.14	10.64
2012-09-20	10.05	10.55	10.03	10.53	10.02	10.52	10.1	10.35	10.1	10.35	10.17	10.67	10.18	10.68
2012-09-19	10	10.5	10	10.5	10	10.5	10.12	10.37	10.17	10.42	10.23	10.73	10.27	10.77
2012-09-18	9.97	10.47	9.99	10.49	10	10.5	10.13	10.38	10.18	10.43	10.24	10.74	10.28	10.78
2012-09-17	9.52	10.02	9.77	10.27	9.92	10.42	10.12	10.37	10.19	10.44	10.23	10.73	10.27	10.77
2012-09-14	9.88	10.38	9.92	10.42	9.95	10.45	10.14	10.39	10.2	10.45	10.24	10.74	10.3	10.8
2012-09-13	10	10.5	10	10.5	10.01	10.51	10.15	10.4	10.19	10.44	10.25	10.75	10.3	10.8
2012-09-12	10.01	10.51	10.02	10.52	10.01	10.51	10.14	10.39	10.2	10.45	10.24	10.74	10.29	10.79
2012-09-11	9.98	10.48	10	10.5	10.01	10.51	10.15	10.4	10.19	10.44	10.22	10.72	10.28	10.78
2012-09-10	9.97	10.47	9.99	10.49	10	10.5	10.14	10.39	10.18	10.43	10.22	10.72	10.27	10.77
2012-09-07	9.98	10.48	9.99	10.49	9.99	10.49	10.15	10.4	10.18	10.43	10.22	10.72	10.25	10.75
2012-09-06	9.96	10.46	9.98	10.48	9.99	10.49	10.15	10.4	10.17	10.42	10.22	10.72	10.27	10.77
2012-09-05	9.81	10.31	9.88	10.38	9.93	10.43	10.16	10.41	10.21	10.46	10.24	10.74	10.29	10.79
2012-09-04	9.22	9.72	9.59	10.09	9.86	10.36	10.14	10.39	10.19	10.44	10.24	10.74	10.3	10.8
2012-09-03	9.69	10.19	9.86	10.36	9.97	10.47	10.16	10.41	10.21	10.46	10.26	10.76	10.33	10.83
Date	1 Week Bid	1 Week Ask	2 Week Bid	2 Week Ask	1 Month Bid	1 Month Ask	3 Month Bid	3 Month Ask	6 Month Bid	6 Month Ask	9 Month Bid	9 Month Ask	1 Year Bid	1 Year Ask
2012-12-31	7.96	8.46	8.3	8.8	8.69	9.19	9.06	9.31	9.13	9.38	9.2	9.7	9.25	9.75
2012-12-28	8.9	9.4	8.93	9.43	8.97	9.47	9.11	9.36	9.17	9.42	9.21	9.71	9.26	9.76
2012-12-27	8.95	9.45	8.97	9.47	8.98	9.48	9.13	9.38	9.17	9.42	9.21	9.71	9.26	9.76
2012-12-26	9.1	9.6	9.06	9.56	9.01	9.51	9.15	9.4	9.2	9.45	9.23	9.73	9.29	9.79
2012-12-24	8.84	9.34	8.94	9.44	8.97	9.47	9.12	9.37	9.18	9.43	9.22	9.72	9.26	9.76
2012-12-21	9.13	9.63	9.09	9.59	9.03	9.53	9.15	9.4	9.19	9.44	9.22	9.72	9.26	9.76
2012-12-20	9.05	9.55	9.02	9.52	8.98	9.48	9.12	9.37	9.16	9.41	9.2	9.7	9.25	9.75
2012-12-19	9.05	9.55	9.01	9.51	8.96	9.46	9.11	9.36	9.16	9.41	9.2	9.7	9.24	9.74
2012-12-18	9.04	9.54	8.98	9.48	8.94	9.44	9.11	9.36	9.15	9.4	9.19	9.69	9.23	9.73
2012-12-17	8.98	9.48	8.92	9.42	8.88	9.38	9.09	9.34	9.14	9.39	9.17	9.67	9.23	9.73
2012-12-14	9.01	9.51	9.01	9.51	9.02	9.52	9.17	9.42	9.22	9.47	9.25	9.75	9.31	9.81
2012-12-13	9.32	9.82	9.16	9.66	9.05	9.55	9.18	9.43	9.22	9.47	9.26	9.76	9.33	9.83
2012-12-12	9.16	9.66	9.09	9.59	9.02	9.52	9.18	9.43	9.24	9.49	9.26	9.76	9.34	9.84
2012-12-11	9.03	9.53	9.03	9.53	9.02	9.52	9.18	9.43	9.24	9.49	9.25	9.75	9.34	9.84
2012-12-10	9.1	9.6	9.09	9.59	9.05	9.55	9.19	9.44	9.25	9.5	9.28	9.78	9.35	9.85
2012-12-07	8.89	9.39	8.98	9.48	9.01	9.51	9.19	9.44	9.25	9.5	9.28	9.78	9.34	9.84
2012-12-06	9.24	9.74	9.15	9.65	9.05	9.55	9.2	9.45	9.26	9.51	9.3	9.8	9.35	9.85
2012-12-05	8.37	8.87	8.6	9.1	8.92	9.42	9.18	9.43	9.23	9.48	9.28	9.78	9.34	9.84
2012-12-04	7.9	8.4	8.35	8.85	8.78	9.28	9.19	9.44	9.24	9.49	9.28	9.78	9.35	9.85
2012-12-03	8.33	8.83	8.63	9.13	8.88	9.38	9.21	9.46	9.26	9.51	9.29	9.79	9.37	9.87
Date	1 Week Bid	1 Week Ask	2 Week Bid	2 Week Ask	1 Month Bid	1 Month Ask	3 Month Bid	3 Month Ask	6 Month Bid	6 Month Ask	9 Month Bid	9 Month Ask	1 Year Bid	1 Year Ask
2013-03-29	9.16	9.66	9.09	9.59	9.09	9.59	9.28	9.53	9.33	9.58	9.37	9.87	9.42	9.92
2013-03-28	9.12	9.62	9.07	9.57	9.03	9.53	9.25	9.5	9.31	9.56	9.35	9.85	9.39	9.89
2013-03-27	9.18	9.68	9.1	9.6	9.05	9.55	9.26	9.51	9.32	9.57	9.34	9.84	9.38	9.88
2013-03-26	9.06	9.56	9.02	9.52	8.99	9.49	9.25	9.5	9.31	9.56	9.34	9.84	9.39	9.89
2013-03-25	9.07	9.57	9.03	9.53	9	9.5	9.25	9.5	9.32	9.57	9.34	9.84	9.39	9.89
2013-03-22	8.95	9.45	8.95	9.45	8.96	9.46	9.25	9.5	9.32	9.57	9.34	9.84	9.38	9.88
2013-03-21	8.94	9.44	8.93	9.43	8.94	9.44	9.23	9.48	9.31	9.56	9.33	9.83	9.39	9.89
2013-03-20	8.95	9.45	8.93	9.43	8.96	9.46	9.22	9.47	9.3	9.55	9.33	9.83	9.39	9.89
2013-03-19	8.97	9.47	8.95	9.45	8.95	9.45	9.2	9.45	9.3	9.55	9.32	9.82	9.38	9.88
2013-03-18	8.88	9.38	8.92	9.42	8.94	9.44	9.21	9.46	9.3	9.55	9.33	9.83	9.38	9.88
2013-03-15	8.84	9.34	8.86	9.36	8.92	9.42	9.2	9.45	9.3	9.55	9.33	9.83	9.39	9.89
2013-03-14	8.55	9.05	8.72	9.22	8.85	9.35	9.2	9.45	9.31	9.56	9.33	9.83	9.37	9.87
2013-03-13	8.68	9.18	8.78	9.28	8.88	9.38	9.21	9.46	9.31	9.56	9.32	9.82	9.37	9.87
2013-03-12	9.01	9.51	8.98	9.48	8.99	9.49	9.22	9.47	9.3	9.55	9.32	9.82	9.37	9.87
2013-03-11	8.96	9.46	8.96	9.46	8.98	9.48	9.21	9.46	9.29	9.54	9.32	9.82	9.37	9.87
2013-03-08	8.9	9.4	8.92	9.42	8.96	9.46	9.2	9.45	9.28	9.53	9.31	9.81	9.43	9.93
2013-03-07	9	9.5	8.97	9.47	8.98	9.48	9.2	9.45	9.28	9.53	9.31	9.81	9.37	9.87
2013-03-06	8.95	9.45	8.93	9.43	8.96	9.46	9.13	9.38	9.24	9.49	9.28	9.78	9.33	9.83
2013-03-05	8.95	9.45	8.92	9.42	8.95	9.45	9.14	9.39	9.25	9.5	9.3	9.8	9.35	9.85
2013-03-04	8.96	9.46	8.93	9.43	8.96	9.46	9.14	9.39	9.24	9.49	9.29	9.79	9.34	9.84
2013-03-01	8.93	9.43	8.95	9.45	8.96	9.46	9.14	9.39	9.24	9.49	9.28	9.78	9.33	9.83
Date	1 Week Bid	1 Week Ask	2 Week Bid	2 Week Ask	1 Month Bid	1 Month Ask	3 Month Bid	3 Month Ask	6 Month Bid	6 Month Ask	9 Month Bid	9 Month Ask	1 Year Bid	1 Year Ask
2013-06-28	8.82	9.32	8.81	9.31	8.83	9.33	8.83	9.08	8.84	9.09	8.87	9.37	8.91	9.41
2013-06-27	8.82	9.32	8.82	9.32	8.84	9.34	8.83	9.08	8.84	9.09	8.87	9.37	8.89	9.39
2013-06-26	8.82	9.32	8.82	9.32	8.82	9.32	8.84	9.09	8.86	9.11	8.86	9.36	8.89	9.39
2013-06-25	8.87	9.37	8.86	9.36	8.85	9.35	8.86	9.11	8.87	9.12	8.89	9.39	8.92	9.42
2013-06-24	8.87	9.37	8.86	9.36	8.86	9.36	8.86	9.11	8.87	9.12	8.89	9.39	8.91	9.41
2013-06-21	9.09	9.59	9.11	9.61	9.16	9.66	9.21	9.46	9.19	9.44	9.21	9.71	9.19	9.69
2013-06-20	9.15	9.65	9.17	9.67	9.19	9.69	9.23	9.48	9.22	9.47	9.22	9.72	9.24	9.74
2013-06-19	9.23	9.73	9.25	9.75	9.25	9.75	9.24	9.49	9.21	9.46	9.23	9.73	9.25	9.75
2013-06-18	8.93	9.43	9.08	9.58	9.15	9.65	9.23	9.48	9.19	9.44	9.23	9.73	9.25	9.75
2013-06-17	9.33	9.83	9.33	9.83	9.31	9.81	9.28	9.53	9.24	9.49	9.26	9.76	9.27	9.77
2013-06-14	9.5	10	9.47	9.97	9.38	9.88	9.3	9.55	9.26	9.51	9.26	9.76	9.29	9.79
2013-06-13	9.45	9.95	9.43	9.93	9.36	9.86	9.28	9.53	9.24	9.49	9.25	9.75	9.27	9.77
2013-06-12	9.39	9.89	9.38	9.88	9.34	9.84	9.27	9.52	9.21	9.46	9.25	9.75	9.25	9.75
2013-06-11	9.39	9.89	9.37	9.87	9.33	9.83	9.28	9.53	9.23	9.48	9.26	9.76	9.26	9.76
2013-06-10	9.41	9.91	9.36	9.86	9.33	9.83	9.28	9.53	9.23	9.48	9.26	9.76	9.27	9.77
2013-06-07	9.42	9.92	9.36	9.86	9.33	9.83	9.3	9.55	9.24	9.49	9.27	9.77	9.28	9.78
2013-06-06	9.39	9.89	9.35	9.85	9.32	9.82	9.3	9.55	9.27	9.52	9.3	9.8	9.3	9.8
2013-06-05	8.93	9.43	9.05	9.55	9.2	9.7	9.25	9.5	9.22	9.47	9.24	9.74	9.25	9.75
2013-06-04	9.09	9.59	9.18	9.68	9.27	9.77	9.29	9.54	9.28	9.53	9.29	9.79	9.3	9.8
2013-06-03	9.43	9.93	9.41	9.91	9.38	9.88	9.33	9.58	9.33	9.58	9.32	9.82	9.35	9.85
Date	1 Week Bid	1 Week Ask	2 Week Bid	2 Week Ask	1 Month Bid	1 Month Ask	3 Month Bid	3 Month Ask	6 Month Bid	6 Month Ask	9 Month Bid	9 Month Ask	1 Year Bid	1 Year Ask
2013-09-30	9.04	9.54	8.97	9.47	8.92	9.42	9.18	9.43	9.26	9.51	9.32	9.82	9.47	9.97
2013-09-27	8.93	9.43	8.87	9.37	8.91	9.41	9.16	9.41	9.23	9.48	9.32	9.82	9.5	10
2013-09-26	8.11	8.61	8.36	8.86	8.69	9.19	9.11	9.36	9.23	9.48	9.32	9.82	9.45	9.95
2013-09-25	8.23	8.73	8.45	8.95	8.74	9.24	9.13	9.38	9.24	9.49	9.3	9.8	9.44	9.94
2013-09-24	8.3	8.8	8.49	8.99	8.75	9.25	9.14	9.39	9.24	9.49	9.3	9.8	9.44	9.94
2013-09-23	8.23	8.73	8.45	8.95	8.75	9.25	9.12	9.37	9.23	9.48	9.29	9.79	9.43	9.93
2013-09-20	8.19	8.69	8.43	8.93	8.72	9.22	9.11	9.36	9.21	9.46	9.31	9.81	9.48	9.98
2013-09-19	8.77	9.27	8.84	9.34	8.94	9.44	9.19	9.44	9.26	9.51	9.31	9.81	9.47	9.97
2013-09-18	8.28	8.78	8.52	9.02	8.74	9.24	9.09	9.34	9.2	9.45	9.27	9.77	9.43	9.93
2013-09-17	8.24	8.74	8.41	8.91	8.74	9.24	9.06	9.31	9.19	9.44	9.24	9.74	9.36	9.86
2013-09-16	8.09	8.59	8.35	8.85	8.64	9.14	9.06	9.31	9.18	9.43	9.25	9.75	9.31	9.81
2013-09-13	7.82	8.32	7.94	8.44	8.12	8.62	8.7	8.95	8.78	9.03	8.83	9.33	8.94	9.44
2013-09-12	7.38	7.88	7.73	8.23	8.07	8.57	8.72	8.97	8.79	9.04	8.85	9.35	8.96	9.46
2013-09-11	7.99	8.49	8.13	8.63	8.29	8.79	8.71	8.96	8.78	9.03	8.84	9.34	8.94	9.44
2013-09-10	6.73	7.23	7.28	7.78	7.99	8.49	8.64	8.89	8.74	8.99	8.83	9.33	8.92	9.42
2013-09-09	7.36	7.86	7.76	8.26	8.24	8.74	8.69	8.94	8.79	9.04	8.84	9.34	8.95	9.45
2013-09-06	6.91	7.41	7.36	7.86	8	8.5	8.64	8.89	8.77	9.02	8.86	9.36	8.96	9.46
2013-09-05	7.76	8.26	8.05	8.55	8.35	8.85	8.79	9.04	8.89	9.14	8.94	9.44	9.03	9.53
2013-09-04	8.34	8.84	8.38	8.88	8.47	8.97	8.81	9.06	8.89	9.14	8.97	9.47	9.04	9.54
2013-09-03	8.38	8.88	8.43	8.93	8.49	8.99	8.81	9.06	8.88	9.13	8.95	9.45	9.04	9.54
2013-09-02	8.41	8.91	8.45	8.95	8.51	9.01	8.81	9.06	8.9	9.15	8.95	9.45	9.04	9.54
Date	1 Week Bid	1 Week Ask	2 Week Bid	2 Week Ask	1 Month Bid	1 Month Ask	3 Month Bid	3 Month Ask	6 Month Bid	6 Month Ask	9 Month Bid	9 Month Ask	1 Year Bid	1 Year Ask
2013-12-31	9.98	10.48	9.94	10.44	9.87	10.37	9.84	10.09	9.9	10.15	9.94	10.44	9.98	10.48
2013-12-30	9.97	10.41	9.85	10.35	9.74	10.24	9.83	10.08	9.91	10.16	9.93	10.43	9.97	10.47
2013-12-27	9.52	10.02	9.55	10.05	9.62	10.12	9.81	10.06	9.89	10.14	9.92	10.42	9.96	10.46
2013-12-26	9.73	10.23	9.72	10.22	9.63	10.13	9.82	10.07	9.9	10.15	9.93	10.43	9.97	10.47
2013-12-24	9.11	9.61	9.26	9.76	9.38	9.88	9.8	10.05	9.89	10.14	9.92	10.42	9.96	10.46
2013-12-23	9.16	9.66	9.27	9.77	9.4	9.9	9.8	10.05	9.89	10.14	9.91	10.41	9.96	10.46
2013-12-20	9.85	10.35	9.8	10.3	9.74	10.24	9.84	10.09	9.91	10.16	9.93	10.43	9.97	10.47
2013-12-19	9.88	10.38	9.79	10.29	9.72	10.22	9.84	10.09	9.9	10.15	9.93	10.43	9.97	10.47
2013-12-18	9.88	10.38	9.79	10.29	9.71	10.21	9.84	10.09	9.89	10.14	9.93	10.43	9.96	10.46
2013-12-17	9.9	10.4	9.84	10.34	9.73	10.23	9.85	10.1	9.9	10.15	9.92	10.42	9.97	10.47
2013-12-16	9.89	10.39	9.81	10.31	9.71	10.21	9.84	10.09	9.9	10.15	9.92	10.42	9.96	10.46
2013-12-13	9.88	10.38	9.83	10.33	9.71	10.21	9.84	10.09	9.9	10.15	9.92	10.42	9.96	10.46
2013-12-12	9.84	10.34	9.79	10.29	9.66	10.16	9.82	10.07	9.89	10.14	9.92	10.42	9.96	10.46
2013-12-11	9.32	9.82	9.43	9.93	9.47	9.97	9.78	10.03	9.87	10.12	9.91	10.41	9.94	10.44
2013-12-10	9.62	10.12	9.59	10.09	9.61	10.11	9.79	10.04	9.87	10.12	9.9	10.4	9.94	10.44
2013-12-09	9.74	10.24	9.7	10.2	9.64	10.14	9.79	10.04	9.87	10.12	9.9	10.4	9.93	10.43
2013-12-06	9.8	10.3	9.74	10.24	9.68	10.18	9.8	10.05	9.87	10.12	9.9	10.4	9.93	10.43
2013-12-05	9.88	10.38	9.78	10.28	9.72	10.22	9.79	10.04	9.87	10.12	9.89	10.39	9.94	10.44
2013-12-04	9.9	10.4	9.81	10.31	9.73	10.23	9.78	10.03	9.87	10.12	9.88	10.38	9.93	10.43
2013-12-03	9.9	10.4	9.83	10.33	9.74	10.24	9.78	10.03	9.86	10.11	9.88	10.38	9.93	10.43
2013-12-02	9.85	10.35	9.79	10.29	9.71	10.21	9.78	10.03	9.85	10.1	9.88	10.38	9.95	10.45
Date	1 Week Bid	1 Week Ask	2 Week Bid	2 Week Ask	1 Month Bid	1 Month Ask	3 Month Bid	3 Month Ask	6 Month Bid	6 Month Ask	9 Month Bid	9 Month Ask	1 Year Bid	1 Year Ask
2014-03-31	10	10.5	9.98	10.48	9.94	10.44	9.93	10.18	9.93	10.18	9.94	10.44	9.97	10.47
2014-03-28	10.07	10.57	10.03	10.53	9.97	10.47	9.93	10.18	9.93	10.18	9.94	10.44	9.95	10.45
2014-03-27	9.96	10.46	9.95	10.45	9.94	10.44	9.9	10.15	9.91	10.16	9.91	10.41	9.92	10.42
2014-03-26	9.83	10.33	9.85	10.35	9.86	10.36	9.87	10.12	9.89	10.14	9.91	10.41	9.93	10.43
2014-03-25	9.7	10.2	9.78	10.28	9.78	10.28	9.83	10.08	9.86	10.11	9.87	10.37	9.9	10.4
2014-03-24	9.32	9.82	9.67	10.17	9.76	10.26	9.81	10.06	9.84	10.09	9.87	10.37	9.89	10.39
2014-03-21	9.04	9.54	9.58	10.08	9.74	10.24	9.79	10.04	9.83	10.08	9.86	10.36	9.89	10.39
2014-03-20	9.33	9.83	9.69	10.19	9.76	10.26	9.81	10.06	9.84	10.09	9.88	10.38	9.91	10.41
2014-03-19	9.59	10.09	9.66	10.16	9.73	10.23	9.82	10.07	9.85	10.1	9.88	10.38	9.92	10.42
2014-03-18	9.7	10.2	9.71	10.21	9.69	10.19	9.81	10.06	9.84	10.09	9.87	10.37	9.91	10.41
2014-03-17	9.74	10.24	9.72	10.22	9.72	10.22	9.81	10.06	9.83	10.08	9.85	10.35	9.89	10.39
2014-03-14	9.63	10.13	9.58	10.08	9.59	10.09	9.67	9.92	9.69	9.94	9.69	10.19	9.75	10.25
2014-03-13	9.39	9.89	9.46	9.96	9.5	10	9.66	9.91	9.71	9.96	9.7	10.2	9.74	10.24
2014-03-12	9.67	10.17	9.66	10.16	9.66	10.16	9.82	10.07	9.85	10.1	9.86	10.36	9.88	10.38
2014-03-11	9.83	10.33	9.79	10.29	9.79	10.29	9.87	10.12	9.9	10.15	9.91	10.41	9.94	10.44
2014-03-10	9.82	v	9.79	10.29	9.79	10.29	9.86	10.11	9.89	10.14	9.91	10.41	9.94	10.44
2014-03-07	9.74	10.24	9.74	10.24	9.74	10.24	9.87	10.12	9.89	10.14	9.91	10.41	9.95	10.45
2014-03-06	9.58	10.08	9.67	10.17	9.73	10.23	9.86	10.11	9.89	10.14	9.91	10.41	9.94	10.44
2014-03-05	9.73	10.23	9.75	10.25	9.73	10.23	9.87	10.12	9.9	10.15	9.91	10.41	9.95	10.45
2014-03-04	9.73	10.23	9.75	10.25	9.74	10.24	9.87	10.12	9.91	10.16	9.92	10.42	9.95	10.45
2014-03-03	9.81	10.31	9.77	10.27	9.78	10.28	9.88	10.13	9.91	10.16	9.93	10.43	9.95	10.45
Date	1 Week Bid	1 Week Ask	2 Week Bid	2 Week Ask	1 Month Bid	1 Month Ask	3 Month Bid	3 Month Ask	6 Month Bid	6 Month Ask	9 Month Bid	9 Month Ask	1 Year Bid	1 Year Ask
2014-06-30	9.54	10.04	9.63	10.13	9.73	10.23	9.92	10.17	9.92	10.17	9.92	10.42	9.94	10.44
2014-06-27	9.61	10.11	9.69	10.19	9.75	10.25	9.92	10.17	9.92	10.17	9.93	10.43	9.95	10.45
2014-06-26	9.43	9.93	9.59	10.09	9.73	10.23	9.92	10.17	9.92	10.17	9.93	10.43	9.95	10.45
2014-06-25	9.45	9.95	9.61	10.11	9.74	10.24	9.93	10.18	9.93	10.18	9.93	10.43	9.94	10.44
2014-06-24	9.4	9.9	9.56	10.06	9.73	10.23	9.92	10.17	9.92	10.17	9.93	10.43	9.94	10.44
2014-06-23	9.34	9.84	9.54	10.04	9.74	10.24	9.92	10.17	9.92	10.17	9.92	10.42	9.94	10.44
2014-06-20	9.58	10.08	9.69	10.19	9.78	10.28	9.92	10.17	9.92	10.17	9.92	10.42	9.94	10.44
2014-06-19	9.82	10.32	9.83	10.33	9.83	10.33	9.92	10.17	9.92	10.17	9.93	10.43	9.95	10.45
2014-06-18	9.46	9.96	9.57	10.07	9.73	10.23	9.92	10.17	9.92	10.17	9.93	10.43	9.95	10.45
2014-06-17	9.44	9.94	9.56	10.06	9.73	10.23	9.91	10.16	9.92	10.17	9.92	10.42	9.96	10.46
2014-06-16	9.22	9.72	9.47	9.97	9.72	10.22	9.91	10.16	9.91	10.16	9.91	10.41	9.95	10.45
2014-06-13	9.13	9.63	9.36	9.86	9.59	10.09	9.93	10.18	9.93	10.18	9.94	10.44	9.96	10.46
2014-06-12	9.09	9.59	9.41	9.91	9.66	10.16	9.92	10.17	9.92	10.17	9.93	10.43	9.96	10.46
2014-06-11	9.25	9.75	9.45	9.95	9.62	10.12	9.91	10.16	9.91	10.16	9.92	10.42	9.94	10.44
2014-06-10	9.68	10.18	9.75	10.25	9.82	10.32	9.92	10.17	9.93	10.18	9.93	10.43	9.96	10.46
2014-06-09	9.69	10.19	9.72	10.22	9.81	10.31	9.93	10.18	9.92	10.17	9.93	10.43	9.96	10.46
2014-06-06	9.62	10.12	9.71	10.21	9.78	10.28	9.91	10.16	9.91	10.16	9.93	10.43	9.95	10.45
2014-06-05	9.68	10.18	9.76	10.26	9.79	10.29	9.92	10.17	9.92	10.17	9.93	10.43	9.94	10.44
2014-06-04	9	9.5	9.38	9.88	9.65	10.15	9.91	10.16	9.92	10.17	9.9	10.4	9.92	10.42
2014-06-03	8.72	9.22	9.2	9.7	9.64	10.14	9.87	10.12	9.9	10.15	9.9	10.4	9.92	10.42
2014-06-02	9.61	10.11	9.73	10.23	9.83	10.33	9.93	10.18	9.93	10.18	9.94	10.44	9.96	10.46
Date	1 Week Bid	1 Week Ask	2 Week Bid	2 Week Ask	1 Month Bid	1 Month Ask	3 Month Bid	3 Month Ask	6 Month Bid	6 Month Ask	9 Month Bid	9 Month Ask	1 Year Bid	1 Year Ask
2014-09-30	9.97	10.47	9.95	10.45	9.93	10.43	9.93	10.18	9.94	10.19	9.95	10.45	10	10.5
2014-09-29	9.93	10.43	9.92	10.42	9.88	10.38	9.92	10.17	9.94	10.19	9.96	10.46	9.99	10.49
2014-09-26	9.74	10.24	9.78	10.28	9.82	10.32	9.93	10.18	9.93	10.18	9.95	10.45	10.03	10.53
2014-09-25	9.38	9.88	9.64	10.14	9.77	10.27	9.92	10.17	9.92	10.17	9.95	10.45	10.01	10.51
2014-09-24	9.19	9.69	9.56	10.06	9.75	10.25	9.92	10.17	9.94	10.19	9.96	10.46	10.02	10.52
2014-09-23	9.11	9.61	9.57	10.07	9.77	10.27	9.91	10.16	9.92	10.17	9.94	10.44	9.99	10.49
2014-09-22	9.79	10.29	9.82	10.32	9.85	10.35	9.93	10.18	9.93	10.18	9.94	10.44	9.99	10.49
2014-09-19	9.88	10.38	9.88	10.38	9.88	10.38	9.91	10.16	9.93	10.18	9.95	10.45	9.99	10.49
2014-09-18	9.91	10.41	9.88	10.38	9.89	10.39	9.94	10.19	9.95	10.2	9.96	10.46	9.99	10.49
2014-09-17	9.91	10.41	9.9	10.4	9.9	10.4	9.96	10.21	9.97	10.22	9.97	10.47	10	10.5
2014-09-16	9.93	10.43	9.89	10.39	9.9	10.4	9.95	10.2	9.95	10.2	9.95	10.45	10	10.5
2014-09-15	9.9	10.4	9.88	10.38	9.86	10.36	9.93	10.18	9.93	10.18	9.95	10.45	9.99	10.49
2014-09-12	9.81	10.31	9.8	10.3	9.84	10.34	9.93	10.18	9.93	10.18	9.95	10.45	9.98	10.48
2014-09-11	9.83	10.33	9.81	10.31	9.82	10.32	9.93	10.18	9.94	10.19	9.95	10.45	10	10.5
2014-09-10	9.41	9.91	9.61	10.11	9.72	10.22	9.93	10.18	9.93	10.18	9.95	10.45	10	10.5
2014-09-09	9.23	9.73	9.53	10.03	9.69	10.19	9.93	10.18	9.93	10.18	9.94	10.44	10	10.5
2014-09-08	9.22	9.72	9.51	10.01	9.69	10.19	9.92	10.17	9.92	10.17	9.94	10.44	9.98	10.48
2014-09-05	9.63	10.13	9.67	10.17	9.74	10.24	9.93	10.18	9.93	10.18	9.95	10.45	9.99	10.49
2014-09-04	9.81	10.31	9.81	10.31	9.81	10.31	9.93	10.18	9.94	10.19	9.95	10.45	10	10.5
2014-09-03	9.33	9.83	9.51	10.01	9.68	10.18	9.9	10.15	9.91	10.16	9.93	10.43	9.99	10.49
2014-09-02	9.57	10.07	9.65	10.15	9.74	10.24	9.92	10.17	9.93	10.18	9.95	10.45	9.99	10.49
2014-09-01	9.72	10.22	9.72	10.22	9.77	10.27	9.91	10.16	9.93	10.18	9.94	10.44	10	10.5
Date	1 Week Bid	1 Week Ask	2 Week Bid	2 Week Ask	1 Month Bid	1 Month Ask	3 Month Bid	3 Month Ask	6 Month Bid	6 Month Ask	9 Month Bid	9 Month Ask	1 Year Bid	1 Year Ask
2014-12-31	9.47	9.97	9.45	9.95	9.4	9.9	9.38	9.63	9.38	9.63	9.39	9.89	9.4	9.9
2014-12-30	9.29	9.79	9.33	9.83	9.36	9.86	9.38	9.63	9.39	9.64	9.41	9.91	9.42	9.92
2014-12-29	9.19	9.69	9.26	9.76	9.29	9.79	9.37	9.62	9.38	9.63	9.4	9.9	9.42	9.92
2014-12-26	9.34	9.84	9.36	9.86	9.38	9.88	9.38	9.63	9.39	9.64	9.4	9.9	9.42	9.92
2014-12-24	9.29	9.79	9.34	9.84	9.36	9.86	9.39	9.64	9.39	9.64	9.44	9.94	9.46	9.96
2014-12-23	8.95	9.45	9.18	9.68	9.32	9.82	9.39	9.64	9.4	9.65	9.45	9.95	9.46	9.96
2014-12-22	9.29	9.79	9.33	9.83	9.33	9.83	9.41	9.66	9.41	9.66	9.45	9.95	9.47	9.97
2014-12-19	9.36	9.86	9.41	9.91	9.42	9.92	9.42	9.67	9.42	9.67	9.45	9.95	9.47	9.97
2014-12-18	9.4	9.9	9.4	9.9	9.41	9.91	9.41	9.66	9.41	9.66	9.44	9.94	9.47	9.97
2014-12-17	9.39	9.89	9.41	9.91	9.41	9.91	9.4	9.65	9.4	9.65	9.44	9.94	9.47	9.97
2014-12-16	9.36	9.86	9.39	9.89	9.41	9.91	9.4	9.65	9.41	9.66	9.44	9.94	9.48	9.98
2014-12-15	9.33	9.83	9.35	9.85	9.37	9.87	9.4	9.65	9.41	9.66	9.43	9.93	9.46	9.96
2014-12-12	9.24	9.74	9.25	9.75	9.34	9.84	9.41	9.66	9.42	9.67	9.45	9.95	9.46	9.96
2014-12-11	9.23	9.73	9.26	9.76	9.33	9.83	9.39	9.64	9.41	9.66	9.45	9.95	9.46	9.96
2014-12-10	9.24	9.74	9.27	9.77	9.32	9.82	9.38	9.63	9.39	9.64	9.43	9.93	9.46	9.96
2014-12-09	9.24	9.74	9.27	9.77	9.34	9.84	9.39	9.64	9.41	9.66	9.43	9.93	9.47	9.97
2014-12-08	9.14	9.64	9.22	9.72	9.31	9.81	9.38	9.63	9.39	9.64	9.43	9.93	9.45	9.95
2014-12-05	9.27	9.77	9.31	9.81	9.34	9.84	9.39	9.64	9.4	9.65	9.44	9.94	9.47	9.97
2014-12-04	9.31	9.81	9.32	9.82	9.35	9.85	9.38	9.63	9.39	9.64	9.44	9.94	9.46	9.96
2014-12-03	9.35	9.85	9.36	9.86	9.38	9.88	9.42	9.67	9.43	9.68	9.46	9.96	9.46	9.96
2014-12-02	9.37	9.87	9.38	9.88	9.39	9.89	9.4	9.65	9.41	9.66	9.44	9.94	9.46	9.96
2014-12-01	9.27	9.77	9.28	9.78	9.34	9.84	9.37	9.62	9.41	9.66	9.44	9.94	9.45	9.95
Date	1 Week Bid	1 Week Ask	2 Week Bid	2 Week Ask	1 Month Bid	1 Month Ask	3 Month Bid	3 Month Ask	6 Month Bid	6 Month Ask	9 Month Bid	9 Month Ask	1 Year Bid	1 Year Ask
2015-03-31	7.51	8.01	7.51	8.01	7.51	8.01	7.74	7.99	7.73	7.98	7.74	8.24	7.76	8.26
2015-03-30	7.49	7.99	7.49	7.99	7.47	7.97	7.73	7.98	7.73	7.98	7.73	8.23	7.74	8.24
2015-03-27	7.41	7.91	7.43	7.93	7.41	7.91	7.69	7.94	7.7	7.95	7.7	8.2	7.7	8.2
2015-03-26	7.36	7.86	7.39	7.89	7.39	7.89	7.67	7.92	7.69	7.94	7.68	8.18	7.7	8.2
2015-03-25	7.36	7.86	7.38	7.88	7.38	7.88	7.69	7.94	7.71	7.96	7.66	8.16	7.66	8.16
2015-03-24	7.32	7.82	7.34	7.84	7.39	7.89	7.65	7.9	7.68	7.93	7.66	8.16	7.67	8.17
2015-03-20	7.83	8.33	7.81	8.31	7.81	8.31	7.93	8.18	7.87	8.12	7.79	8.29	7.77	8.27
2015-03-19	7.91	8.41	7.86	8.36	7.85	8.35	7.94	8.19	7.89	8.14	7.84	8.34	7.81	8.31
2015-03-18	7.88	8.38	7.88	8.38	7.87	8.37	7.97	8.22	7.93	8.18	7.91	8.41	7.88	8.38
2015-03-17	7.87	8.37	7.9	8.4	7.91	8.41	8.01	8.26	7.99	8.24	7.94	8.44	7.92	8.42
2015-03-16	7.88	8.38	7.9	8.4	7.94	8.44	8.01	8.26	8	8.25	7.97	8.47	7.93	8.43
2015-03-13	7.85	8.35	7.86	8.36	7.88	8.38	8.01	8.26	7.96	8.21	7.95	8.45	7.94	8.44
2015-03-12	7.81	8.31	7.88	8.38	7.92	8.42	8.03	8.28	8.02	8.27	7.99	8.49	7.97	8.47
2015-03-11	7.87	8.37	7.91	8.41	7.93	8.43	8.06	8.31	8.03	8.28	7.99	8.49	7.99	8.49
2015-03-10	7.82	8.32	7.86	8.36	7.9	8.4	8.02	8.27	8.01	8.26	7.97	8.47	7.93	8.43
2015-03-09	7.82	8.32	7.86	8.36	7.91	8.41	8.02	8.27	8.01	8.26	7.98	8.48	7.93	8.43
2015-03-06	7.85	8.35	7.88	8.38	7.9	8.4	8.03	8.28	8.01	8.26	7.99	8.49	7.92	8.42
2015-03-05	7.89	8.39	7.93	8.43	7.95	8.45	8.06	8.31	8.06	8.31	8.03	8.53	7.98	8.48
2015-03-04	7.89	8.39	7.94	8.44	8	8.5	8.1	8.35	8.08	8.33	8.09	8.59	8.06	8.56
2015-03-03	7.89	8.39	7.94	8.44	7.98	8.48	8.18	8.43	8.18	8.43	8.18	8.68	8.16	8.66
2015-03-02	7.96	8.46	7.99	8.49	8.01	8.51	8.2	8.45	8.2	8.45	8.21	8.71	8.2	8.7
Date	1 Week Bid	1 Week Ask	2 Week Bid	2 Week Ask	1 Month Bid	1 Month Ask	3 Month Bid	3 Month Ask	6 Month Bid	6 Month Ask	9 Month Bid	9 Month Ask	1 Year Bid	1 Year Ask
2015-06-30	6.53	7.03	6.48	6.98	6.5	7	6.76	7.01	6.79	7.04	6.81	7.31	6.88	7.38
2015-06-29	6.38	6.88	6.41	6.91	6.46	6.96	6.73	6.98	6.76	7.01	6.79	7.29	6.88	7.38
2015-06-26	6.21	6.71	6.31	6.81	6.34	6.84	6.71	6.96	6.73	6.98	6.76	7.26	6.84	7.34
2015-06-25	6.31	6.81	6.32	6.82	6.36	6.86	6.75	7	6.79	7.04	6.78	7.28	6.86	7.36
2015-06-24	6.19	6.69	6.24	6.74	6.32	6.82	6.66	6.91	6.69	6.94	6.74	7.24	6.83	7.33
2015-06-23	6.24	6.74	6.29	6.79	6.31	6.81	6.65	6.9	6.71	6.96	6.74	7.24	6.83	7.33
2015-06-22	6.22	6.72	6.23	6.73	6.25	6.75	6.63	6.88	6.68	6.93	6.72	7.22	6.85	7.35
2015-06-18	6.22	6.72	6.24	6.74	6.28	6.78	6.63	6.88	6.68	6.93	6.72	7.22	6.79	7.29
2015-06-17	6.04	6.54	6.17	6.67	6.27	6.77	6.59	6.84	6.63	6.88	6.66	7.16	6.76	7.26
2015-06-16	6.04	6.54	6.19	6.69	6.28	6.78	6.59	6.84	6.63	6.88	6.66	7.16	6.75	7.25
2015-06-15	6.07	6.57	6.21	6.71	6.28	6.78	6.56	6.81	6.61	6.86	6.69	7.19	6.76	7.26
2015-06-12	6.26	6.76	6.28	6.78	6.29	6.79	6.59	6.84	6.63	6.88	6.69	7.19	6.77	7.27
2015-06-11	6.26	6.76	6.29	6.79	6.31	6.81	6.58	6.83	6.62	6.87	6.68	7.18	6.76	7.26
2015-06-10	6.24	6.74	6.28	6.78	6.34	6.84	6.52	6.77	6.59	6.84	6.64	7.14	6.74	7.24
2015-06-09	6.27	6.77	6.29	6.79	6.35	6.85	6.5	6.75	6.58	6.83	6.63	7.13	6.71	7.21
2015-06-08	6.28	6.78	6.31	6.81	6.34	6.84	6.51	6.76	6.57	6.82	6.61	7.11	6.71	7.21
2015-06-05	6.27	6.77	6.33	6.83	6.34	6.84	6.51	6.76	6.56	6.81	6.6	7.1	6.68	7.18
2015-06-04	6.22	6.72	6.29	6.79	6.31	6.81	6.49	6.74	6.53	6.78	6.58	7.08	6.66	7.16
2015-06-03	6.19	6.69	6.28	6.78	6.3	6.8	6.49	6.74	6.53	6.78	6.56	7.06	6.64	7.14
2015-06-02	6.26	6.76	6.3	6.8	6.33	6.83	6.48	6.73	6.51	6.76	6.53	7.03	6.63	7.13
2015-06-01	6.28	6.78	6.33	6.83	6.33	6.83	6.48	6.73	6.51	6.76	6.56	7.06	6.65	7.15
Date	1 Week Bid	1 Week Ask	2 Week Bid	2 Week Ask	1 Month Bid	1 Month Ask	3 Month Bid	3 Month Ask	6 Month Bid	6 Month Ask	9 Month Bid	9 Month Ask	1 Year Bid	1 Year Ask
2015-09-30	6.03	6.53	6.03	6.53	6.08	6.58	6.35	6.6	6.37	6.62	6.36	6.86	6.39	6.89
2015-09-29	6	6.5	6.03	6.53	6.07	6.57	6.34	6.59	6.36	6.61	6.35	6.85	6.39	6.89
2015-09-28	5.9	6.4	5.97	6.47	6.05	6.55	6.32	6.57	6.36	6.61	6.37	6.87	6.4	6.9
2015-09-23	5.69	6.19	5.86	6.36	5.93	6.43	6.28	6.53	6.35	6.6	6.36	6.86	6.41	6.91
2015-09-22	5.65	6.15	5.82	6.32	5.91	6.41	6.26	6.51	6.35	6.6	6.37	6.87	6.44	6.94
2015-09-21	5.89	6.39	5.99	6.49	6.03	6.53	6.31	6.56	6.36	6.61	6.34	6.84	6.39	6.89
2015-09-18	5.96	6.46	6	6.5	6.02	6.52	6.31	6.56	6.36	6.61	6.36	6.86	6.41	6.91
2015-09-17	5.96	6.46	5.99	6.49	6.01	6.51	6.3	6.55	6.36	6.61	6.37	6.87	6.4	6.9
2015-09-16	6.04	6.54	6.03	6.53	6.03	6.53	6.31	6.56	6.37	6.62	6.38	6.88	6.41	6.91
2015-09-15	5.98	6.48	5.99	6.49	6	6.5	6.31	6.56	6.34	6.59	6.36	6.86	6.41	6.91
2015-09-14	5.94	6.44	5.95	6.45	5.94	6.44	6.28	6.53	6.33	6.58	6.36	6.86	6.44	6.94
2015-09-11	6.41	6.91	6.4	6.9	6.42	6.92	6.74	6.99	6.79	7.04	6.81	7.31	6.81	7.31
2015-09-10	6.44	6.94	6.44	6.94	6.47	6.97	6.75	7	6.8	7.05	6.83	7.33	6.84	7.34
2015-09-09	6.41	6.91	6.44	6.94	6.47	6.97	6.75	7	6.8	7.05	6.84	7.34	6.84	7.34
2015-09-08	6.37	6.87	6.41	6.91	6.47	6.97	6.75	7	6.81	7.06	6.86	7.36	6.87	7.37
2015-09-07	6.34	6.84	6.41	6.91	6.46	6.96	6.74	6.99	6.81	7.06	6.84	7.34	6.87	7.37
2015-09-04	6.39	6.89	6.43	6.93	6.47	6.97	6.75	7	6.8	7.05	6.85	7.35	6.87	7.37
2015-09-03	6.37	6.87	6.43	6.93	6.48	6.98	6.76	7.01	6.82	7.07	6.85	7.35	6.87	7.37
2015-09-02	6.39	6.89	6.43	6.93	6.49	6.99	6.78	7.03	6.83	7.08	6.86	7.36	6.88	7.38
2015-09-01	6.42	6.92	6.44	6.94	6.49	6.99	6.76	7.01	6.82	7.07	6.84	7.34	6.87	7.37
Date	1 Week Bid	1 Week Ask	2 Week Bid	2 Week Ask	1 Month Bid	1 Month Ask	3 Month Bid	3 Month Ask	6 Month Bid	6 Month Ask	9 Month Bid	9 Month Ask	1 Year Bid	1 Year Ask
2015-12-31	6.01	6.51	6.01	6.51	6.02	6.52	6.24	6.49	6.26	6.51	6.28	6.78	6.29	6.79
2015-12-30	5.97	6.47	6	6.5	6.01	6.51	6.24	6.49	6.27	6.52	6.29	6.79	6.31	6.81
2015-12-29	5.94	6.44	5.99	6.49	6.02	6.52	6.23	6.48	6.26	6.51	6.28	6.78	6.29	6.79
2015-12-28	5.95	6.45	6.01	6.51	6.02	6.52	6.23	6.48	6.26	6.51	6.29	6.79	6.3	6.8
2015-12-23	5.99	6.49	5.99	6.49	6	6.5	6.26	6.51	6.28	6.53	6.3	6.8	6.3	6.8
2015-12-22	5.99	6.49	5.99	6.49	6	6.5	6.26	6.51	6.28	6.53	6.3	6.8	6.3	6.8
2015-12-21	5.99	6.49	6	6.5	6.02	6.52	6.24	6.49	6.27	6.52	6.31	6.81	6.31	6.81
2015-12-18	5.99	6.49	6	6.5	6.01	6.51	6.25	6.5	6.27	6.52	6.31	6.81	6.32	6.82
2015-12-17	6	6.5	6	6.5	6.01	6.51	6.25	6.5	6.28	6.53	6.31	6.81	6.31	6.81
2015-12-16	6	6.5	6	6.5	6.01	6.51	6.25	6.5	6.27	6.52	6.29	6.79	6.3	6.8
2015-12-15	6.01	6.51	6	6.5	6.01	6.51	6.25	6.5	6.28	6.53	6.31	6.81	6.32	6.82
2015-12-14	5.99	6.49	5.99	6.49	6.03	6.53	6.25	6.5	6.27	6.52	6.3	6.8	6.31	6.81
2015-12-11	6	6.5	6.01	6.51	6.02	6.52	6.25	6.5	6.28	6.53	6.29	6.79	6.31	6.81
2015-12-10	5.96	6.46	6	6.5	6.02	6.52	6.26	6.51	6.28	6.53	6.3	6.8	6.32	6.82
2015-12-09	6	6.5	6	6.5	6.03	6.53	6.27	6.52	6.29	6.54	6.3	6.8	6.31	6.81
2015-12-08	6.01	6.51	6.01	6.51	6.03	6.53	6.26	6.51	6.29	6.54	6.3	6.8	6.32	6.82
2015-12-07	6	6.5	6	6.5	6.01	6.51	6.26	6.51	6.27	6.52	6.29	6.79	6.31	6.81
2015-12-04	5.97	6.47	5.98	6.48	6.01	6.51	6.26	6.51	6.28	6.53	6.3	6.8	6.32	6.82
2015-12-03	5.86	6.36	5.94	6.44	6	6.5	6.26	6.51	6.28	6.53	6.29	6.79	6.32	6.82
2015-12-02	5.93	6.43	5.97	6.47	6	6.5	6.26	6.51	6.28	6.53	6.3	6.8	6.34	6.84
2015-12-01	5.95	6.45	5.97	6.47	6.01	6.51	6.25	6.5	6.28	6.53	6.29	6.79	6.32	6.82
Date	1 Week Bid	1 Week Ask	2 Week Bid	2 Week Ask	1 Month Bid	1 Month Ask	3 Month Bid	3 Month Ask	6 Month Bid	6 Month Ask	9 Month Bid	9 Month Ask	1 Year Bid	1 Year Ask
2016-03-31	5.98	6.48	5.98	6.48	6	6.5	6.1	6.35	6.11	6.36	6.14	6.64	6.15	6.65
2016-03-30	5.92	6.42	5.95	6.45	6	6.5	6.09	6.34	6.12	6.37	6.14	6.64	6.16	6.66
2016-03-29	5.9	6.4	5.94	6.44	5.99	6.49	6.09	6.34	6.11	6.36	6.14	6.64	6.16	6.66
2016-03-28	5.94	6.44	5.97	6.47	5.99	6.49	6.11	6.36	6.11	6.36	6.14	6.64	6.16	6.66
2016-03-25	5.93	6.43	5.96	6.46	6	6.5	6.09	6.34	6.11	6.36	6.14	6.64	6.16	6.66
2016-03-24	5.87	6.37	5.95	6.45	6	6.5	6.1	6.35	6.11	6.36	6.14	6.64	6.15	6.65
2016-03-22	5.95	6.45	5.97	6.47	6	6.5	6.1	6.35	6.1	6.35	6.14	6.64	6.15	6.65
2016-03-21	5.96	6.46	5.97	6.47	5.98	6.48	6.1	6.35	6.11	6.36	6.14	6.64	6.15	6.65
2016-03-18	5.97	6.47	5.97	6.47	5.99	6.49	6.1	6.35	6.1	6.35	6.14	6.64	6.14	6.64
2016-03-17	5.99	6.49	5.99	6.49	6	6.5	6.1	6.35	6.11	6.36	6.15	6.65	6.16	6.66
2016-03-16	5.97	6.47	5.99	6.49	6	6.5	6.1	6.35	6.1	6.35	6.14	6.64	6.14	6.64
2016-03-15	5.97	6.47	5.98	6.48	6	6.5	6.1	6.35	6.11	6.36	6.13	6.63	6.15	6.65
2016-03-14	5.95	6.45	5.98	6.48	5.99	6.49	6.1	6.35	6.11	6.36	6.14	6.64	6.14	6.64
2016-03-11	5.94	6.44	5.97	6.47	5.99	6.49	6.1	6.35	6.11	6.36	6.13	6.63	6.15	6.65
2016-03-10	5.78	6.28	5.9	6.4	5.99	6.49	6.1	6.35	6.1	6.35	6.14	6.64	6.14	6.64
2016-03-09	5.73	6.23	5.92	6.42	5.99	6.49	6.1	6.35	6.11	6.36	6.14	6.64	6.15	6.65
2016-03-08	5.78	6.28	5.93	6.43	5.98	6.48	6.09	6.34	6.11	6.36	6.13	6.63	6.15	6.65
2016-03-07	5.9	6.4	5.95	6.45	5.99	6.49	6.1	6.35	6.1	6.35	6.13	6.63	6.14	6.64
2016-03-04	5.96	6.46	5.97	6.47	5.99	6.49	6.1	6.35	6.11	6.36	6.14	6.64	6.14	6.64
2016-03-03	5.96	6.46	5.98	6.48	6	6.5	6.1	6.35	6.1	6.35	6.14	6.64	6.14	6.64
2016-03-02	5.94	6.44	5.97	6.47	5.99	6.49	6.1	6.35	6.1	6.35	6.14	6.64	6.14	6.64
2016-03-01	5.94	6.44	5.98	6.48	5.98	6.48	6.1	6.35	6.1	6.35	6.14	6.64	6.15	6.65
Date	1 Week Bid	1 Week Ask	2 Week Bid	2 Week Ask	1 Month Bid	1 Month Ask	3 Month Bid	3 Month Ask	6 Month Bid	6 Month Ask	9 Month Bid	9 Month Ask	1 Year Bid	1 Year Ask
2016-06-30	5.7	6.2	5.74	6.24	5.74	6.24	5.8	6.05	5.81	6.06	5.86	6.36	5.88	6.38
2016-06-29	5.56	6.06	5.68	6.18	5.74	6.24	5.81	6.06	5.83	6.08	5.87	6.37	5.88	6.38
2016-06-28	5.49	5.99	5.64	6.14	5.71	6.21	5.82	6.07	5.84	6.09	5.87	6.37	5.89	6.39
2016-06-27	5.7	6.2	5.74	6.24	5.74	6.24	5.83	6.08	5.85	6.1	5.88	6.38	5.89	6.39
2016-06-24	5.69	6.19	5.74	6.24	5.74	6.24	5.82	6.07	5.84	6.09	5.87	6.37	5.9	6.4
2016-06-23	5.69	6.19	5.74	6.24	5.75	6.25	5.84	6.09	5.85	6.1	5.88	6.38	5.91	6.41
2016-06-22	5.61	6.11	5.69	6.19	5.72	6.22	5.84	6.09	5.85	6.1	5.89	6.39	5.91	6.41
2016-06-21	5.64	6.14	5.71	6.21	5.74	6.24	5.84	6.09	5.85	6.1	5.89	6.39	5.93	6.43
2016-06-20	5.71	6.21	5.72	6.22	5.74	6.24	5.85	6.1	5.87	6.12	5.89	6.39	5.91	6.41
2016-06-17	5.68	6.18	5.71	6.21	5.74	6.24	5.84	6.09	5.86	6.11	5.89	6.39	5.91	6.41
2016-06-16	5.58	6.08	5.66	6.16	5.72	6.22	5.84	6.09	5.87	6.12	5.91	6.41	5.93	6.43
2016-06-15	5.43	5.93	5.6	6.1	5.71	6.21	5.85	6.1	5.87	6.12	5.91	6.41	5.94	6.44
2016-06-14	5.67	6.17	5.73	6.23	5.74	6.24	5.85	6.1	5.88	6.13	5.9	6.4	5.94	6.44
2016-06-13	5.65	6.15	5.72	6.22	5.73	6.23	5.84	6.09	5.87	6.12	5.89	6.39	5.93	6.43
2016-06-10	5.74	6.24	5.76	6.26	5.76	6.26	5.85	6.1	5.87	6.12	5.91	6.41	5.94	6.44
2016-06-09	5.74	6.24	5.75	6.25	5.76	6.26	5.86	6.11	5.88	6.13	5.91	6.41	5.94	6.44
2016-06-08	5.74	6.24	5.76	6.26	5.76	6.26	5.85	6.1	5.88	6.13	5.91	6.41	5.94	6.44
2016-06-06	5.73	6.23	5.75	6.25	5.75	6.25	5.85	6.1	5.89	6.14	5.91	6.41	5.95	6.45
2016-06-03	5.73	6.23	5.74	6.24	5.75	6.25	5.85	6.1	5.89	6.14	5.92	6.42	5.96	6.46
2016-06-02	5.7	6.2	5.74	6.24	5.75	6.25	5.86	6.11	5.89	6.14	5.92	6.42	5.95	6.45
2016-06-01	5.72	6.22	5.74	6.24	5.75	6.25	5.87	6.12	5.89	6.14	5.92	6.42	5.94	6.44
Date	1 Week Bid	1 Week Ask	2 Week Bid	2 Week Ask	1 Month Bid	1 Month Ask	3 Month Bid	3 Month Ask	6 Month Bid	6 Month Ask	9 Month Bid	9 Month Ask	1 Year Bid	1 Year Ask
2016-09-30	5.74	6.24	5.74	6.24	5.75	6.25	5.79	6.04	5.81	6.06	5.83	6.33	5.86	6.36
2016-09-29	5.73	6.23	5.74	6.24	5.75	6.25	5.79	6.04	5.81	6.06	5.83	6.33	5.88	6.38
2016-09-28	5.74	6.24	5.74	6.24	5.75	6.25	5.8	6.05	5.82	6.07	5.84	6.34	5.86	6.36
2016-09-27	5.74	6.24	5.74	6.24	5.75	6.25	5.79	6.04	5.81	6.06	5.82	6.32	5.86	6.36
2016-09-26	5.72	6.22	5.73	6.23	5.75	6.25	5.78	6.03	5.8	6.05	5.82	6.32	5.85	6.35
2016-09-23	5.69	6.19	5.71	6.21	5.73	6.23	5.79	6.04	5.81	6.06	5.83	6.33	5.85	6.35
2016-09-22	5.71	6.21	5.72	6.22	5.74	6.24	5.77	6.02	5.79	6.04	5.79	6.29	5.85	6.35
2016-09-21	5.68	6.18	5.71	6.21	5.73	6.23	5.79	6.04	5.79	6.04	5.81	6.31	5.84	6.34
2016-09-20	5.68	6.18	5.72	6.22	5.74	6.24	5.78	6.03	5.8	6.05	5.82	6.32	5.85	6.35
2016-09-19	5.72	6.22	5.73	6.23	5.74	6.24	5.8	6.05	5.81	6.06	5.83	6.33	5.87	6.37
2016-09-16	5.71	6.21	5.73	6.23	5.74	6.24	5.78	6.03	5.8	6.05	5.81	6.31	5.85	6.35
2016-09-15	5.71	6.21	5.72	6.22	5.74	6.24	5.78	6.03	5.81	6.06	5.81	6.31	5.84	6.34
2016-09-09	5.72	6.22	5.74	6.24	5.74	6.24	5.78	6.03	5.8	6.05	5.81	6.31	5.84	6.34
2016-09-08	5.72	6.22	5.73	6.23	5.75	6.25	5.78	6.03	5.8	6.05	5.82	6.32	5.85	6.35
2016-09-07	5.73	6.23	5.73	6.23	5.74	6.24	5.77	6.02	5.8	6.05	5.82	6.32	5.85	6.35
2016-09-06	5.73	6.23	5.73	6.23	5.75	6.25	5.77	6.02	5.79	6.04	5.81	6.31	5.85	6.35
2016-09-05	5.72	6.22	5.73	6.23	5.73	6.23	5.77	6.02	5.79	6.04	5.82	6.32	5.86	6.36
2016-09-02	5.71	6.21	5.72	6.22	5.74	6.24	5.76	6.01	5.78	6.03	5.81	6.31	5.85	6.35
2016-09-01	5.68	6.18	5.69	6.19	5.72	6.22	5.77	6.02	5.78	6.03	5.8	6.3	5.85	6.35
Date	1 Week Bid	1 Week Ask	2 Week Bid	2 Week Ask	1 Month Bid	1 Month Ask	3 Month Bid	3 Month Ask	6 Month Bid	6 Month Ask	9 Month Bid	9 Month Ask	1 Year Bid	1 Year Ask
2016-12-30	5.72	6.22	5.75	6.25	5.76	6.26	5.87	6.12	5.9	6.15	5.91	6.41	5.94	6.44
2016-12-29	5.64	6.14	5.69	6.19	5.73	6.23	5.87	6.12	5.9	6.15	5.91	6.41	5.95	6.45
2016-12-28	5.64	6.14	5.7	6.2	5.73	6.23	5.87	6.12	5.9	6.15	5.91	6.41	5.95	6.45
2016-12-27	5.65	6.15	5.72	6.22	5.74	6.24	5.87	6.12	5.9	6.15	5.91	6.41	5.96	6.46
2016-12-26	5.74	6.24	5.75	6.25	5.75	6.25	5.86	6.11	5.9	6.15	5.9	6.4	5.94	6.44
2016-12-23	5.75	6.25	5.75	6.25	5.76	6.26	5.86	6.11	5.89	6.14	5.9	6.4	5.94	6.44
2016-12-22	5.74	6.24	5.75	6.25	5.75	6.25	5.85	6.1	5.9	6.15	5.91	6.41	5.94	6.44
2016-12-21	5.75	6.25	5.75	6.25	5.76	6.26	5.86	6.11	5.9	6.15	5.9	6.4	5.92	6.42
2016-12-20	5.73	6.23	5.74	6.24	5.76	6.26	5.85	6.1	5.89	6.14	5.9	6.4	5.93	6.43
2016-12-19	5.73	6.23	5.74	6.24	5.75	6.25	5.84	6.09	5.89	6.14	5.89	6.39	5.93	6.43
2016-12-16	5.74	6.24	5.74	6.24	5.76	6.26	5.85	6.1	5.9	6.15	5.9	6.4	5.93	6.43
2016-12-15	5.75	6.25	5.76	6.26	5.76	6.26	5.85	6.1	5.9	6.15	5.9	6.4	5.94	6.44
2016-12-14	5.75	6.25	5.76	6.26	5.76	6.26	5.84	6.09	5.89	6.14	5.9	6.4	5.93	6.43
2016-12-13	5.74	6.24	5.74	6.24	5.76	6.26	5.84	6.09	5.88	6.13	5.89	6.39	5.93	6.43
2016-12-09	5.75	6.25	5.75	6.25	5.77	6.27	5.85	6.1	5.89	6.14	5.9	6.4	5.92	6.42
2016-12-08	5.75	6.25	5.74	6.24	5.76	6.26	5.84	6.09	5.88	6.13	5.89	6.39	5.92	6.42
2016-12-06	5.71	6.21	5.73	6.23	5.76	6.26	5.84	6.09	5.88	6.13	5.89	6.39	5.9	6.4
2016-12-05	5.71	6.21	5.73	6.23	5.76	6.26	5.85	6.1	5.88	6.13	5.89	6.39	5.91	6.41
2016-12-02	5.72	6.22	5.73	6.23	5.75	6.25	5.84	6.09	5.87	6.12	5.89	6.39	5.91	6.41
2016-12-01	5.73	6.23	5.73	6.23	5.75	6.25	5.84	6.09	5.87	6.12	5.88	6.38	5.9	6.4
Date	1 Week Bid	1 Week Ask	2 Week Bid	2 Week Ask	1 Month Bid	1 Month Ask	3 Month Bid	3 Month Ask	6 Month Bid	6 Month Ask	9 Month Bid	9 Month Ask	1 Year Bid	1 Year Ask
2017-03-31	5.76	6.26	5.76	6.26	5.77	6.27	5.87	6.12	5.91	6.16	5.92	6.42	5.94	6.44
2017-03-30	5.74	6.24	5.75	6.25	5.77	6.27	5.86	6.11	5.89	6.14	5.92	6.42	5.93	6.43
2017-03-29	5.73	6.23	5.75	6.25	5.77	6.27	5.84	6.09	5.88	6.13	5.89	6.39	5.91	6.41
2017-03-28	5.73	6.23	5.75	6.25	5.76	6.26	5.84	6.09	5.88	6.13	5.89	6.39	5.91	6.41
2017-03-27	5.73	6.23	5.75	6.25	5.77	6.27	5.84	6.09	5.88	6.13	5.9	6.4	5.91	6.41
2017-03-24	5.73	6.23	5.75	6.25	5.76	6.26	5.84	6.09	5.88	6.13	5.89	6.39	5.92	6.42
2017-03-22	5.74	6.24	5.75	6.25	5.77	6.27	5.83	6.08	5.87	6.12	5.89	6.39	5.9	6.4
2017-03-21	5.73	6.23	5.74	6.24	5.76	6.26	5.83	6.08	5.88	6.13	5.89	6.39	5.91	6.41
2017-03-20	5.73	6.23	5.75	6.25	5.76	6.26	5.84	6.09	5.88	6.13	5.89	6.39	5.91	6.41
2017-03-17	5.73	6.23	5.74	6.24	5.77	6.27	5.83	6.08	5.87	6.12	5.9	6.4	5.91	6.41
2017-03-16	5.73	6.23	5.75	6.25	5.75	6.25	5.83	6.08	5.88	6.13	5.9	6.4	5.92	6.42
2017-03-15	5.73	6.23	5.75	6.25	5.76	6.26	5.83	6.08	5.87	6.12	5.89	6.39	5.91	6.41
2017-03-14	5.74	6.24	5.75	6.25	5.76	6.26	5.83	6.08	5.87	6.12	5.89	6.39	5.91	6.41
2017-03-13	5.73	6.23	5.75	6.25	5.77	6.27	5.83	6.08	5.88	6.13	5.9	6.4	5.92	6.42
2017-03-10	5.73	6.23	5.75	6.25	5.76	6.26	5.82	6.07	5.87	6.12	5.9	6.4	5.9	6.4
2017-03-09	5.73	6.23	5.75	6.25	5.76	6.26	5.83	6.08	5.88	6.13	5.91	6.41	5.92	6.42
2017-03-08	5.72	6.22	5.74	6.24	5.76	6.26	5.82	6.07	5.87	6.12	5.89	6.39	5.9	6.4
2017-03-07	5.72	6.22	5.74	6.24	5.77	6.27	5.81	6.06	5.86	6.11	5.89	6.39	5.9	6.4
2017-03-06	5.72	6.22	5.74	6.24	5.77	6.27	5.82	6.07	5.87	6.12	5.88	6.38	5.9	6.4
2017-03-03	5.74	6.24	5.75	6.25	5.76	6.26	5.82	6.07	5.87	6.12	5.9	6.4	5.91	6.41
2017-03-02	5.75	6.25	5.76	6.26	5.76	6.26	5.82	6.07	5.87	6.12	5.9	6.4	5.91	6.41
2017-03-01	5.74	6.24	5.76	6.26	5.76	6.26	5.82	6.07	5.87	6.12	5.9	6.4	5.91	6.41
Date	1 Week Bid	1 Week Ask	2 Week Bid	2 Week Ask	1 Month Bid	1 Month Ask	3 Month Bid	3 Month Ask	6 Month Bid	6 Month Ask	9 Month Bid	9 Month Ask	1 Year Bid	1 Year Ask
2017-06-30	5.73	6.23	5.75	6.25	5.76	6.26	5.89	6.14	5.9	6.15	5.94	6.44	5.96	6.46
2017-06-29	5.72	6.22	5.75	6.25	5.75	6.25	5.88	6.13	5.89	6.14	5.93	6.43	5.96	6.46
2017-06-22	5.71	6.21	5.74	6.24	5.76	6.26	5.88	6.13	5.89	6.14	5.93	6.43	5.97	6.47
2017-06-21	5.69	6.19	5.75	6.25	5.77	6.27	5.88	6.13	5.9	6.15	5.94	6.44	5.97	6.47
2017-06-20	5.73	6.23	5.76	6.26	5.78	6.28	5.9	6.15	5.91	6.16	5.94	6.44	5.96	6.46
2017-06-19	5.73	6.23	5.75	6.25	5.78	6.28	5.9	6.15	5.91	6.16	5.94	6.44	5.97	6.47
2017-06-16	5.73	6.23	5.75	6.25	5.77	6.27	5.9	6.15	5.91	6.16	5.94	6.44	5.97	6.47
2017-06-15	5.72	6.22	5.75	6.25	5.77	6.27	5.88	6.13	5.9	6.15	5.94	6.44	5.96	6.46
2017-06-14	5.73	6.23	5.74	6.24	5.77	6.27	5.89	6.14	5.9	6.15	5.94	6.44	5.96	6.46
2017-06-13	5.74	6.24	5.76	6.26	5.78	6.28	5.9	6.15	5.92	6.17	5.95	6.45	5.97	6.47
2017-06-12	5.74	6.24	5.75	6.25	5.77	6.27	5.89	6.14	5.91	6.16	5.94	6.44	5.97	6.47
2017-06-09	5.74	6.24	5.75	6.25	5.77	6.27	5.9	6.15	5.91	6.16	5.94	6.44	5.97	6.47
2017-06-08	5.73	6.23	5.75	6.25	5.77	6.27	5.89	6.14	5.91	6.16	5.94	6.44	5.96	6.46
2017-06-07	5.73	6.23	5.75	6.25	5.78	6.28	5.89	6.14	5.91	6.16	5.94	6.44	5.96	6.46
2017-06-06	5.73	6.23	5.75	6.25	5.77	6.27	5.89	6.14	5.9	6.15	5.93	6.43	5.96	6.46
2017-06-05	5.74	6.24	5.75	6.25	5.77	6.27	5.88	6.13	5.9	6.15	5.93	6.43	5.96	6.46
2017-06-02	5.74	6.24	5.75	6.25	5.77	6.27	5.88	6.13	5.91	6.16	5.93	6.43	5.95	6.45
2017-06-01	5.74	6.24	5.76	6.26	5.77	6.27	5.89	6.14	5.91	6.16	5.93	6.43	5.96	6.46
Date	1 Week Bid	1 Week Ask	2 Week Bid	2 Week Ask	1 Month Bid	1 Month Ask	3 Month Bid	3 Month Ask	6 Month Bid	6 Month Ask	9 Month Bid	9 Month Ask	1 Year Bid	1 Year Ask
2017-09-29	5.7	6.2	5.74	6.24	5.76	6.26	5.9	6.15	5.91	6.16	5.95	6.45	5.97	6.47
2017-09-28	5.7	6.2	5.74	6.24	5.76	6.26	5.9	6.15	5.92	6.17	5.96	6.46	5.97	6.47
2017-09-27	5.71	6.21	5.74	6.24	5.76	6.26	5.9	6.15	5.92	6.17	5.96	6.46	5.97	6.47
2017-09-26	5.71	6.21	5.74	6.24	5.76	6.26	5.9	6.15	5.92	6.17	5.96	6.46	5.97	6.47
2017-09-25	5.71	6.21	5.74	6.24	5.76	6.26	5.9	6.15	5.91	6.16	5.96	6.46	5.97	6.47
2017-09-22	5.7	6.2	5.74	6.24	5.77	6.27	5.9	6.15	5.92	6.17	5.95	6.45	5.97	6.47
2017-09-21	5.71	6.21	5.74	6.24	5.77	6.27	5.9	6.15	5.92	6.17	5.96	6.46	5.98	6.48
2017-09-20	5.71	6.21	5.74	6.24	5.77	6.27	5.9	6.15	5.92	6.17	5.96	6.46	5.98	6.48
2017-09-19	5.71	6.21	5.74	6.24	5.77	6.27	5.9	6.15	5.92	6.17	5.96	6.46	5.98	6.48
2017-09-18	5.69	6.19	5.73	6.23	5.76	6.26	5.91	6.16	5.91	6.16	5.96	6.46	5.97	6.47
2017-09-15	5.7	6.2	5.72	6.22	5.75	6.25	5.89	6.14	5.91	6.16	5.95	6.45	5.97	6.47
2017-09-14	5.7	6.2	5.73	6.23	5.77	6.27	5.9	6.15	5.91	6.16	5.96	6.46	5.97	6.47
2017-09-13	5.71	6.21	5.74	6.24	5.77	6.27	5.89	6.14	5.91	6.16	5.95	6.45	5.97	6.47
2017-09-12	5.7	6.2	5.72	6.22	5.77	6.27	5.9	6.15	5.91	6.16	5.95	6.45	5.97	6.47
2017-09-11	5.7	6.2	5.73	6.23	5.77	6.27	5.89	6.14	5.9	6.15	5.94	6.44	5.95	6.45
2017-09-08	5.71	6.21	5.73	6.23	5.75	6.25	5.89	6.14	5.9	6.15	5.94	6.44	5.95	6.45
2017-09-07	5.7	6.2	5.74	6.24	5.76	6.26	5.9	6.15	5.91	6.16	5.95	6.45	5.96	6.46
2017-09-06	5.69	6.19	5.73	6.23	5.76	6.26	5.89	6.14	5.9	6.15	5.94	6.44	5.96	6.46
2017-09-05	5.68	6.18	5.72	6.22	5.76	6.26	5.89	6.14	5.9	6.15	5.95	6.45	5.96	6.46
Date	1 Week Bid	1 Week Ask	2 Week Bid	2 Week Ask	1 Month Bid	1 Month Ask	3 Month Bid	3 Month Ask	6 Month Bid	6 Month Ask	9 Month Bid	9 Month Ask	1 Year Bid	1 Year Ask
2018-03-30	5.93	6.43	5.99	6.49	6.03	6.53	6.25	6.5	6.36	6.61	6.38	6.88	6.44	6.94
2018-03-29	5.89	6.39	5.97	6.47	6.03	6.53	6.25	6.5	6.37	6.62	6.38	6.88	6.45	6.95
2018-03-28	5.94	6.44	5.99	6.49	6.04	6.54	6.22	6.47	6.34	6.59	6.37	6.87	6.43	6.93
2018-03-27	5.93	6.43	5.98	6.48	6.02	6.52	6.21	6.46	6.31	6.56	6.36	6.86	6.41	6.91
2018-03-26	5.91	6.41	5.97	6.47	6.01	6.51	6.21	6.46	6.31	6.56	6.34	6.84	6.42	6.92
2018-03-22	5.93	6.43	5.98	6.48	6.01	6.51	6.2	6.45	6.28	6.53	6.32	6.82	6.4	6.9
2018-03-21	5.94	6.44	5.99	6.49	6.02	6.52	6.19	6.44	6.27	6.52	6.31	6.81	6.4	6.9
2018-03-20	5.96	6.46	5.99	6.49	6.02	6.52	6.18	6.43	6.28	6.53	6.31	6.81	6.38	6.88
2018-03-19	5.94	6.44	5.98	6.48	6.01	6.51	6.16	6.41	6.24	6.49	6.27	6.77	6.37	6.87
2018-03-16	5.93	6.43	5.97	6.47	6.02	6.52	6.16	6.41	6.23	6.48	6.26	6.76	6.35	6.85
2018-03-15	5.93	6.43	5.97	6.47	6.03	6.53	6.18	6.43	6.25	6.5	6.29	6.79	6.37	6.87
2018-03-14	5.93	6.43	5.98	6.48	6.02	6.52	6.17	6.42	6.22	6.47	6.27	6.77	6.36	6.86
2018-03-13	5.94	6.44	5.97	6.47	6.01	6.51	6.16	6.41	6.21	6.46	6.26	6.76	6.34	6.84
2018-03-12	5.93	6.43	5.97	6.47	6.01	6.51	6.16	6.41	6.21	6.46	6.26	6.76	6.34	6.84
2018-03-09	5.94	6.44	5.97	6.47	6.01	6.51	6.16	6.41	6.22	6.47	6.26	6.76	6.34	6.84
2018-03-08	5.94	6.44	5.97	6.47	6.01	6.51	6.16	6.41	6.23	6.48	6.27	6.77	6.35	6.85
2018-03-07	5.96	6.46	5.98	6.48	6.02	6.52	6.16	6.41	6.22	6.47	6.26	6.76	6.33	6.83
2018-03-06	5.93	6.43	5.97	6.47	6	6.5	6.15	6.4	6.22	6.47	6.25	6.75	6.32	6.82
2018-03-05	5.92	6.42	5.97	6.47	6.01	6.51	6.16	6.41	6.22	6.47	6.24	6.74	6.31	6.81
2018-03-02	5.92	6.42	5.97	6.47	6.01	6.51	6.16	6.41	6.22	6.47	6.24	6.74	6.3	6.8
2018-03-01	5.91	6.41	5.96	6.46	6	6.5	6.15	6.4	6.21	6.46	6.22	6.72	6.28	6.78
Date	1 Week Bid	1 Week Ask	2 Week Bid	2 Week Ask	1 Month Bid	1 Month Ask	3 Month Bid	3 Month Ask	6 Month Bid	6 Month Ask	9 Month Bid	9 Month Ask	1 Year Bid	1 Year Ask
2018-06-29	6.5	7	6.51	7.01	6.53	7.03	6.67	6.92	6.79	7.04	6.87	7.37	7.03	7.53
2018-06-28	6.46	6.96	6.48	6.98	6.52	7.02	6.67	6.92	6.78	7.03	6.86	7.36	7.03	7.53
2018-06-27	6.49	6.99	6.51	7.01	6.53	7.03	6.67	6.92	6.78	7.03	6.86	7.36	7	7.5
2018-06-26	6.49	6.99	6.51	7.01	6.52	7.02	6.68	6.93	6.78	7.03	6.86	7.36	7	7.5
2018-06-25	6.48	6.98	6.5	7	6.53	7.03	6.67	6.92	6.77	7.02	6.86	7.36	7	7.5
2018-06-22	6.46	6.96	6.49	6.99	6.53	7.03	6.67	6.92	6.77	7.02	6.85	7.35	7	7.5
2018-06-21	6.45	6.95	6.48	6.98	6.53	7.03	6.67	6.92	6.77	7.02	6.85	7.35	6.98	7.48
2018-06-20	6.46	6.96	6.48	6.98	6.53	7.03	6.66	6.91	6.77	7.02	6.81	7.31	6.91	7.41
2018-06-19	6.49	6.99	6.5	7	6.53	7.03	6.67	6.92	6.76	7.01	6.81	7.31	6.9	7.4
2018-06-14	6.49	6.99	6.48	6.98	6.51	7.01	6.64	6.89	6.75	7	6.81	7.31	6.89	7.39
2018-06-13	6.47	6.97	6.47	6.97	6.5	7	6.63	6.88	6.73	6.98	6.8	7.3	6.88	7.38
2018-06-12	6.49	6.99	6.45	6.95	6.48	6.98	6.63	6.88	6.72	6.97	6.79	7.29	6.88	7.38
2018-06-11	6.47	6.97	6.46	6.96	6.48	6.98	6.62	6.87	6.71	6.96	6.77	7.27	6.86	7.36
2018-06-08	6.43	6.93	6.44	6.94	6.47	6.97	6.6	6.85	6.69	6.94	6.75	7.25	6.86	7.36
2018-06-07	6.43	6.93	6.44	6.94	6.46	6.96	6.59	6.84	6.68	6.93	6.74	7.24	6.87	7.37
2018-06-06	6.39	6.89	6.4	6.9	6.44	6.94	6.56	6.81	6.64	6.89	6.71	7.21	6.85	7.35
2018-06-05	6.37	6.87	6.38	6.88	6.43	6.93	6.55	6.8	6.65	6.9	6.71	7.21	6.84	7.34
2018-06-04	6.35	6.85	6.38	6.88	6.41	6.91	6.55	6.8	6.65	6.9	6.71	7.21	6.83	7.33
2018-06-01	6.36	6.86	6.38	6.88	6.42	6.92	6.55	6.8	6.65	6.9	6.71	7.21	6.83	7.33
Date	1 Week Bid	1 Week Ask	2 Week Bid	2 Week Ask	1 Month Bid	1 Month Ask	3 Month Bid	3 Month Ask	6 Month Bid	6 Month Ask	9 Month Bid	9 Month Ask	1 Year Bid	1 Year Ask
?	7.52	8.02	7.71	8.21	7.92	8.42	8.07	8.32	8.34	8.59	8.43	8.93	8.56	9.06
2018-09-27	7.41	7.91	7.61	8.11	7.83	8.33	8.03	8.28	8.28	8.53	8.39	8.89	8.53	9.03
2018-09-26	7.39	7.89	7.54	8.04	7.76	8.26	7.99	8.24	8.25	8.5	8.34	8.84	8.48	8.98
2018-09-25	7.45	7.95	7.54	8.04	7.68	8.18	7.92	8.17	8.2	8.45	8.3	8.8	8.45	8.95
2018-09-24	7.42	7.92	7.48	7.98	7.64	8.14	7.83	8.08	8.02	8.27	8.2	8.7	8.39	8.89
2018-09-19	7.42	7.92	7.47	7.97	7.59	8.09	7.78	8.03	7.95	8.2	8.15	8.65	8.33	8.83
2018-09-18	7.47	7.97	7.5	8	7.61	8.11	7.81	8.06	7.99	8.24	8.19	8.69	8.37	8.87
2018-09-17	7.46	7.96	7.51	8.01	7.6	8.1	7.78	8.03	7.92	8.17	8.17	8.67	8.33	8.83
2018-09-14	7.46	7.96	7.5	8	7.59	8.09	7.79	8.04	7.93	8.18	8.15	8.65	8.29	8.79
2018-09-13	7.43	7.93	7.49	7.99	7.58	8.08	7.77	8.02	7.92	8.17	8.15	8.65	8.28	8.78
2018-09-12	7.45	7.95	7.49	7.99	7.56	8.06	7.76	8.01	7.9	8.15	8.15	8.65	8.25	8.75
2018-09-11	7.46	7.96	7.5	8	7.57	8.07	7.76	8.01	7.91	8.16	8.15	8.65	8.24	8.74
2018-09-10	7.45	7.95	7.49	7.99	7.54	8.04	7.74	7.99	7.88	8.13	8.07	8.57	8.16	8.66
2018-09-07	7.43	7.93	7.48	7.98	7.52	8.02	7.72	7.97	7.85	8.1	7.98	8.48	8.07	8.57
2018-09-06	7.42	7.92	7.46	7.96	7.51	8.01	7.7	7.95	7.84	8.09	7.95	8.45	8.06	8.56
2018-09-05	7.39	7.89	7.44	7.94	7.51	8.01	7.69	7.94	7.82	8.07	7.92	8.42	8.03	8.53
2018-09-04	7.39	7.89	7.43	7.93	7.51	8.01	7.68	7.93	7.82	8.07	7.89	8.39	7.99	8.49
2018-09-03	7.4	7.9	7.45	7.95	7.51	8.01	7.67	7.92	7.81	8.06	7.87	8.37	7.98	8.48
Date	1 Week Bid	1 Week Ask	2 Week Bid	2 Week Ask	1 Month Bid	1 Month Ask	3 Month Bid	3 Month Ask	6 Month Bid	6 Month Ask	9 Month Bid	9 Month Ask	1 Year Bid	1 Year Ask
2018-12-31	10.06	10.56	10.08	10.58	10.11	10.61	10.3	10.55	10.55	10.8	10.67	11.17	10.85	11.35
2018-12-28	10.04	10.54	10.05	10.55	10.1	10.6	10.3	10.55	10.54	10.79	10.68	11.18	10.85	11.35
2018-12-27	10.02	10.52	10.05	10.55	10.09	10.59	10.28	10.53	10.53	10.78	10.64	11.14	10.8	11.3
2018-12-26	10.02	10.52	10.03	10.53	10.08	10.58	10.28	10.53	10.49	10.74	10.6	11.1	10.76	11.26
2018-12-24	10.01	10.51	10.02	10.52	10.07	10.57	10.29	10.54	10.47	10.72	10.57	11.07	10.75	11.25
2018-12-21	10.01	10.51	10.02	10.52	10.07	10.57	10.29	10.54	10.47	10.72	10.56	11.06	10.75	11.25
2018-12-20	10	10.5	10.02	10.52	10.06	10.56	10.28	10.53	10.46	10.71	10.56	11.06	10.75	11.25
2018-12-19	10.01	10.51	10.02	10.52	10.06	10.56	10.27	10.52	10.44	10.69	10.54	11.04	10.74	11.24
2018-12-18	10.01	10.51	10.02	10.52	10.06	10.56	10.28	10.53	10.43	10.68	10.52	11.02	10.74	11.24
2018-12-17	10	10.5	10.01	10.51	10.06	10.56	10.26	10.51	10.42	10.67	10.51	11.01	10.72	11.22
2018-12-14	9.99	10.49	9.99	10.49	10.05	10.55	10.25	10.5	10.41	10.66	10.5	11	10.71	11.21
2018-12-13	9.99	10.49	9.99	10.49	10.05	10.55	10.25	10.5	10.39	10.64	10.49	10.99	10.69	11.19
2018-12-12	10.01	10.5	10.01	10.51	10.05	10.55	10.25	10.5	10.38	10.63	10.48	10.98	10.68	11.18
2018-12-11	10.01	10.51	10.01	10.51	10.05	10.55	10.25	10.5	10.36	10.61	10.46	10.96	10.64	11.14
2018-12-10	9.99	10.49	9.99	10.49	10.04	10.54	10.26	10.51	10.36	10.61	10.43	10.93	10.6	11.1
2018-12-07	9.84	10.34	9.86	10.36	9.92	10.42	10.21	10.46	10.32	10.57	10.4	10.9	10.53	11.03
2018-12-06	9.82	10.32	9.84	10.34	9.9	10.4	10.2	10.45	10.3	10.55	10.38	10.88	10.53	11.03
2018-12-05	9.79	10.29	9.8	10.3	9.87	10.37	10.16	10.41	10.29	10.54	10.37	10.87	10.52	11.02
2018-12-04	9.79	10.29	9.82	10.32	9.87	10.37	10.16	10.41	10.28	10.53	10.37	10.87	10.5	11
2018-12-03	9.81	10.31	9.85	10.35	9.9	10.4	10.15	10.4	10.27	10.52	10.37	10.87	10.51	11.01
Date	1 Week Bid	1 Week Ask	2 Week Bid	2 Week Ask	1 Month Bid	1 Month Ask	3 Month Bid	3 Month Ask	6 Month Bid	6 Month Ask	9 Month Bid	9 Month Ask	1 Year Bid	1 Year Ask
2019-03-29	10.16	10.66	10.27	10.77	10.43	10.93	10.74	10.99	10.85	11.1	10.92	11.42	11.05	11.55
2019-03-28	10.19	10.69	10.29	10.79	10.43	10.93	10.73	10.98	10.83	11.08	10.91	11.41	11.03	11.53
2019-03-27	10.21	10.71	10.27	10.77	10.39	10.89	10.71	10.96	10.8	11.05	10.88	11.38	11.03	11.53
2019-03-26	10.19	10.69	10.23	10.73	10.35	10.85	10.66	10.91	10.76	11.01	10.85	11.35	11.01	11.51
2019-03-25	10.18	10.68	10.24	10.74	10.33	10.83	10.63	10.88	10.73	10.98	10.84	11.34	11	11.5
2019-03-22	10.15	10.65	10.19	10.69	10.26	10.76	10.55	10.8	10.65	10.9	10.79	11.29	11.01	11.51
2019-03-21	10.12	10.62	10.15	10.65	10.23	10.73	10.54	10.79	10.63	10.88	10.77	11.27	11.01	11.51
2019-03-20	10.12	10.62	10.15	10.65	10.21	10.71	10.53	10.78	10.61	10.86	10.76	11.26	10.99	11.49
2019-03-19	10.13	10.63	10.17	10.67	10.23	10.73	10.53	10.78	10.61	10.86	10.75	11.25	10.96	11.46
2019-03-18	10.13	10.63	10.16	10.66	10.21	10.71	10.51	10.76	10.6	10.85	10.74	11.24	10.96	11.46
2019-03-15	10.09	10.59	10.13	10.63	10.19	10.69	10.51	10.76	10.58	10.83	10.73	11.23	10.95	11.45
2019-03-14	10.1	10.6	10.14	10.64	10.21	10.71	10.5	10.75	10.59	10.84	10.75	11.25	10.97	11.47
2019-03-13	10.1	10.6	10.14	10.64	10.21	10.71	10.48	10.73	10.59	10.84	10.75	11.25	10.95	11.45
2019-03-12	10.11	10.61	10.16	10.66	10.21	10.71	10.48	10.73	10.59	10.84	10.74	11.24	10.95	11.45
2019-03-11	10.1	10.6	10.14	10.64	10.2	10.7	10.48	10.73	10.6	10.85	10.76	11.26	10.95	11.45
2019-03-08	10.1	10.6	10.14	10.64	10.19	10.69	10.48	10.73	10.6	10.85	10.76	11.26	10.95	11.45
2019-03-07	10.1	10.6	10.13	10.63	10.18	10.68	10.46	10.71	10.59	10.84	10.74	11.24	10.94	11.44
2019-03-06	10.11	10.61	10.14	10.64	10.18	10.68	10.47	10.72	10.59	10.84	10.75	11.25	10.94	11.44
2019-03-05	10.06	10.56	10.11	10.61	10.15	10.65	10.46	10.71	10.59	10.84	10.75	11.25	10.94	11.44
2019-03-04	10.1	10.6	10.13	10.63	10.16	10.66	10.46	10.71	10.6	10.85	10.76	11.26	10.95	11.45
2019-03-01	10.09	10.59	10.11	10.61	10.16	10.66	10.47	10.72	10.59	10.84	10.74	11.24	10.94	11.44
Date	1 Week Bid	1 Week Ask	2 Week Bid	2 Week Ask	1 Month Bid	1 Month Ask	3 Month Bid	3 Month Ask	6 Month Bid	6 Month Ask	9 Month Bid	9 Month Ask	1 Year Bid	1 Year Ask
2019-06-28	12.27	12.77	12.32	12.82	12.37	12.87	12.72	12.97	12.86	13.11	12.97	13.47	13.13	13.63
2019-06-27	12.26	12.76	12.29	12.79	12.35	12.85	12.71	12.96	12.85	13.1	12.96	13.46	13.11	13.61
2019-06-26	12.26	12.76	12.29	12.79	12.35	12.85	12.71	12.96	12.87	13.12	12.96	13.46	13.11	13.61
2019-06-25	12.26	12.76	12.29	12.79	12.33	12.83	12.7	12.95	12.84	13.09	12.95	13.45	13.1	13.6
2019-06-24	12.26	12.76	12.28	12.78	12.32	12.82	12.69	12.94	12.83	13.08	12.95	13.45	13.1	13.6
2019-06-21	12.26	12.76	12.27	12.77	12.31	12.81	12.68	12.93	12.81	13.06	12.93	13.43	13.1	13.6
2019-06-20	12.26	12.76	12.26	12.76	12.31	12.81	12.67	12.92	12.8	13.05	12.93	13.43	13.07	13.57
2019-06-19	12.25	12.75	12.3	12.8	12.3	12.8	12.65	12.9	12.8	13.05	12.9	13.4	13.05	13.55
2019-06-18	12.25	12.75	12.26	12.76	12.3	12.8	12.67	12.92	12.8	13.05	12.92	13.42	13.07	13.57
2019-06-17	12.24	12.74	12.26	12.76	12.31	12.81	12.67	12.92	12.81	13.06	12.92	13.42	13.06	13.56
2019-06-14	12.23	12.73	12.26	12.76	12.3	12.8	12.67	12.92	12.8	13.05	12.91	13.41	13.05	13.55
2019-06-13	12.22	12.72	12.26	12.76	12.31	12.81	12.67	12.92	12.8	13.05	12.9	13.4	13.03	13.53
2019-06-12	12.21	12.71	12.25	12.75	12.3	12.8	12.65	12.9	12.79	13.04	12.89	13.39	13.02	13.52
2019-06-11	12.22	12.72	12.26	12.76	12.31	12.81	12.66	12.91	12.78	13.03	12.88	13.38	13.01	13.51
2019-06-10	12.23	12.73	12.26	12.76	12.31	12.81	12.65	12.9	12.78	13.03	12.87	13.37	12.98	13.48
2019-06-03	12.2	12.7	12.23	12.73	12.29	12.79	12.63	12.88	12.76	13.01	12.86	13.36	12.97	13.47
Date	1 Week Bid	1 Week Ask	2 Week Bid	2 Week Ask	1 Month Bid	1 Month Ask	3 Month Bid	3 Month Ask	6 Month Bid	6 Month Ask	9 Month Bid	9 Month Ask	1 Year Bid	1 Year Ask
2019-09-30	13.2	13.7	13.25	13.75	13.31	13.81	13.6	13.85	13.65	13.9	13.63	14.13	13.55	14.05
2019-09-27	13.2	13.7	13.25	13.75	13.31	13.81	13.59	13.84	13.65	13.9	13.63	14.13	13.55	14.05
2019-09-25	13.18	13.68	13.24	13.74	13.3	13.8	13.6	13.85	13.65	13.9	13.6	14.1	13.51	14.01
2019-09-24	13.19	13.69	13.24	13.74	13.3	13.8	13.59	13.84	13.65	13.9	13.6	14.1	13.5	14
2019-09-23	13.2	13.7	13.23	13.73	13.3	13.8	13.6	13.85	13.65	13.9	13.59	14.09	13.49	13.99
2019-09-20	13.18	13.68	13.22	13.72	13.3	13.8	13.6	13.85	13.66	13.91	13.63	14.13	13.5	14
2019-09-19	13.18	13.68	13.21	13.71	13.3	13.8	13.59	13.84	13.66	13.91	13.63	14.13	13.51	14.01
2019-09-18	13.18	13.68	13.21	13.71	13.3	13.8	13.6	13.85	13.68	13.93	13.66	14.16	13.62	14.12
2019-09-17	13.18	13.68	13.22	13.72	13.3	13.8	13.61	13.86	13.68	13.93	13.65	14.15	13.61	14.11
2019-09-16	13.18	13.68	13.22	13.72	13.3	13.8	13.59	13.84	13.67	13.92	13.62	14.12	13.53	14.03
2019-09-13	13.18	13.68	13.22	13.72	13.3	13.8	13.59	13.84	13.67	13.92	13.62	14.12	13.53	14.03
2019-09-12	13.18	13.68	13.22	13.72	13.3	13.8	13.6	13.85	13.71	13.96	13.64	14.14	13.54	14.04
2019-09-11	13.2	13.7	13.23	13.73	13.29	13.79	13.65	13.9	13.79	14.04	13.77	14.27	13.71	14.21
2019-09-06	13.16	13.66	13.22	13.72	13.3	13.8	13.65	13.9	13.79	14.04	13.78	14.28	13.7	14.2
2019-09-05	13.13	13.63	13.21	13.71	13.29	13.79	13.66	13.91	13.79	14.04	13.79	14.29	13.73	14.23
2019-09-04	13.15	13.65	13.22	13.72	13.3	13.8	13.67	13.92	13.83	14.08	13.87	14.37	13.86	14.36
2019-09-03	13.17	13.67	13.24	13.74	13.3	13.8	13.67	13.92	13.83	14.08	13.89	14.39	13.91	14.41
2019-09-02	13.17	13.67	13.24	13.74	13.3	13.8	13.67	13.92	13.83	14.08	13.88	14.38	13.92	14.42
Date	1 Week Bid	1 Week Ask	2 Week Bid	2 Week Ask	1 Month Bid	1 Month Ask	3 Month Bid	3 Month Ask	6 Month Bid	6 Month Ask	9 Month Bid	9 Month Ask	1 Year Bid	1 Year Ask
2019-12-31	13.12	13.62	13.14	13.64	13.18	13.68	13.3	13.55	13.24	13.49	13.01	13.51	12.94	13.44
2019-12-30	13.13	13.63	13.14	13.64	13.17	13.67	13.3	13.55	13.23	13.48	13.01	13.51	12.94	13.44
2019-12-27	13.14	13.64	13.14	13.64	13.16	13.66	13.3	13.55	13.23	13.48	13.03	13.53	12.94	13.44
2019-12-26	13.1	13.6	13.12	13.62	13.15	13.65	13.3	13.55	13.23	13.48	13.03	13.53	12.95	13.45
2019-12-24	13.1	13.6	13.1	13.6	13.15	13.65	13.29	13.54	13.22	13.47	13.04	13.54	12.95	13.45
2019-12-23	13.1	13.6	13.1	13.6	13.15	13.65	13.29	13.54	13.21	13.46	13.04	13.54	12.94	13.44
2019-12-20	13.09	13.59	13.1	13.6	13.14	13.64	13.28	13.53	13.2	13.45	13.02	13.52	12.93	13.43
2019-12-19	13.09	13.59	13.11	13.61	13.15	13.65	13.27	13.52	13.21	13.46	13	13.5	12.88	13.38
2019-12-18	13.09	13.59	13.1	13.6	13.16	13.66	13.25	13.5	13.24	13.49	12.98	13.48	12.84	13.34
2019-12-17	13.08	13.58	13.1	13.6	13.15	13.65	13.25	13.5	13.24	13.49	12.98	13.48	12.84	13.34
2019-12-16	13.07	13.57	13.1	13.6	13.14	13.64	13.25	13.5	13.24	13.49	12.98	13.48	12.83	13.33
2019-12-13	13.07	13.57	13.1	13.6	13.14	13.64	13.25	13.5	13.24	13.49	13	13.5	12.83	13.33
2019-12-12	13.07	13.57	13.1	13.6	13.15	13.65	13.27	13.52	13.24	13.49	13.02	13.52	12.87	13.37
2019-12-11	13.04	13.54	13.1	13.6	13.15	13.65	13.28	13.53	13.25	13.5	13.04	13.54	12.91	13.41
2019-12-09	13.08	13.58	13.11	13.61	13.16	13.66	13.29	13.54	13.24	13.49	13.05	13.55	12.92	13.42
2019-12-06	13.05	13.55	13.08	13.58	13.13	13.63	13.3	13.55	13.25	13.5	13.04	13.54	12.93	13.43
2019-12-05	13.07	13.57	13.1	13.6	13.14	13.64	13.32	13.57	13.25	13.5	13.07	13.57	12.94	13.44
2019-12-04	13.06	13.56	13.1	13.6	13.14	13.64	13.38	13.63	13.33	13.58	13.1	13.6	13.07	13.57
2019-12-03	13.07	13.57	13.12	13.62	13.15	13.65	13.4	13.65	13.37	13.62	13.11	13.61	13.08	13.58
2019-12-02	13.1	13.6	13.12	13.62	13.16	13.66	13.39	13.64	13.36	13.61	13.11	13.61	13.08	13.58
Date	1 Week Bid	1 Week Ask	2 Week Bid	2 Week Ask	1 Month Bid	1 Month Ask	3 Month Bid	3 Month Ask	6 Month Bid	6 Month Ask	9 Month Bid	9 Month Ask	1 Year Bid	1 Year Ask
2020-03-31	10.86	11.36	10.9	11.4	10.92	11.42	10.97	11.22	10.91	11.16	10.57	11.07	10.41	10.91
2020-03-30	10.92	11.42	10.94	11.44	10.94	11.44	11.01	11.26	11	11.25	10.67	11.17	10.53	11.03
2020-03-27	10.93	11.43	10.94	11.44	10.93	11.43	11.01	11.26	11	11.25	10.7	11.2	10.56	11.06
2020-03-26	10.91	11.41	10.92	11.42	10.92	11.42	11.03	11.28	11	11.25	10.71	11.21	10.62	11.12
2020-03-25	10.95	11.45	10.97	11.47	11.02	11.52	11.03	11.28	11	11.25	10.88	11.38	10.86	11.36
2020-03-24	12.4	12.9	12.42	12.92	12.36	12.86	12.3	12.55	12.09	12.34	11.84	12.34	11.71	12.21
2020-03-20	12.41	12.91	12.44	12.94	12.37	12.87	12.29	12.54	12.09	12.34	11.82	12.32	11.71	12.21
2020-03-19	12.4	12.9	12.41	12.91	12.34	12.84	12.29	12.54	12.12	12.37	11.87	12.37	11.78	12.28
2020-03-18	12.45	12.95	12.44	12.94	12.34	12.84	12.34	12.59	12.24	12.49	12.04	12.54	11.92	12.42
2020-03-17	12.51	13.01	12.37	12.87	12.19	12.69	12	12.25	11.84	12.09	11.68	12.18	11.54	12.04
2020-03-16	12.65	13.15	12.5	13	12.32	12.82	12.22	12.47	12.06	12.31	11.74	12.24	11.61	12.11
2020-03-13	12.9	13.4	12.69	13.19	12.56	13.06	12.43	12.68	12.3	12.55	11.84	12.34	11.78	12.28
2020-03-12	12.93	13.43	12.79	13.29	12.6	13.1	12.45	12.7	12.29	12.54	11.85	12.35	11.78	12.28
2020-03-10	12.97	13.47	12.88	13.38	12.63	13.13	12.49	12.74	12.3	12.55	11.97	12.47	11.84	12.34
2020-03-09	12.97	13.47	12.9	13.4	12.65	13.15	12.49	12.74	12.24	12.49	11.94	12.44	11.82	12.32
2020-03-06	13.03	13.53	13.07	13.57	13.03	13.53	12.91	13.16	12.79	13.04	12.59	13.09	12.41	12.91
2020-03-05	13.05	13.55	13.09	13.59	13.08	13.58	13.1	13.35	13	13.25	12.74	13.24	12.57	13.07
2020-03-04	13.06	13.56	13.1	13.6	13.11	13.61	13.12	13.37	13.05	13.3	12.8	13.3	12.66	13.16
2020-03-03	13.06	13.56	13.1	13.6	13.11	13.61	13.15	13.4	13.1	13.35	12.91	13.41	12.76	13.26
2020-03-02	13.06	13.56	13.09	13.59	13.12	13.62	13.16	13.41	13.13	13.38	13	13.5	12.86	13.36
Date	1 Week Bid	1 Week Ask	2 Week Bid	2 Week Ask	1 Month Bid	1 Month Ask	3 Month Bid	3 Month Ask	6 Month Bid	6 Month Ask	9 Month Bid	9 Month Ask	1 Year Bid	1 Year Ask
2020-06-30	6.95	7.45	6.95	7.45	6.94	7.44	7.01	7.26	6.99	7.24	6.89	7.39	6.85	7.35
2020-06-29	6.94	7.44	6.93	7.43	6.94	7.44	7.01	7.26	6.97	7.22	6.89	7.39	6.87	7.37
2020-06-26	6.92	7.42	6.91	7.41	6.93	7.43	7	7.25	6.97	7.22	6.87	7.37	6.84	7.34
2020-06-25	7.86	8.36	7.86	8.36	7.79	8.29	7.69	7.94	7.44	7.69	7.24	7.74	7.19	7.69
2020-06-23	7.89	8.39	7.89	8.39	7.79	8.29	7.68	7.93	7.43	7.68	7.24	7.74	7.2	7.7
2020-06-22	7.89	8.39	7.89	8.39	7.79	8.29	7.67	7.92	7.43	7.68	7.23	7.73	7.19	7.69
2020-06-19	7.9	8.4	7.9	8.4	7.77	8.27	7.63	7.88	7.42	7.67	7.24	7.74	7.18	7.68
2020-06-18	7.9	8.4	7.9	8.4	7.8	8.3	7.64	7.89	7.4	7.65	7.25	7.75	7.21	7.71
2020-06-17	7.92	8.42	7.92	8.42	7.86	8.36	7.87	8.12	7.62	7.87	7.38	7.88	7.33	7.83
2020-06-15	7.91	8.41	7.91	8.41	7.86	8.36	7.88	8.13	7.69	7.94	7.48	7.98	7.42	7.92
2020-06-12	7.91	8.41	7.91	8.41	7.86	8.36	7.89	8.14	7.7	7.95	7.51	8.01	7.43	7.93
2020-06-11	7.91	8.41	7.91	8.41	7.85	8.35	7.89	8.14	7.7	7.95	7.49	7.99	7.42	7.92
2020-06-10	7.9	8.4	7.9	8.4	7.84	8.34	7.89	8.14	7.71	7.96	7.51	8.01	7.44	7.94
2020-06-09	7.91	8.41	7.9	8.4	7.86	8.36	7.89	8.14	7.71	7.96	7.51	8.01	7.44	7.94
2020-06-05	7.89	8.39	7.89	8.39	7.84	8.34	7.89	8.14	7.72	7.97	7.53	8.03	7.48	7.98
2020-06-04	7.9	8.4	7.89	8.39	7.85	8.35	7.9	8.15	7.72	7.97	7.55	8.05	7.49	7.99
2020-06-03	7.91	8.41	7.89	8.39	7.84	8.34	7.9	8.15	7.69	7.94	7.55	8.05	7.5	8
2020-06-02	7.91	8.41	7.88	8.38	7.84	8.34	7.9	8.15	7.64	7.89	7.52	8.02	7.48	7.98
2020-06-01	7.9	8.4	7.87	8.37	7.83	8.33	7.89	8.14	7.64	7.89	7.52	8.02	7.48	7.98
Date	1 Week Bid	1 Week Ask	2 Week Bid	2 Week Ask	1 Month Bid	1 Month Ask	3 Month Bid	3 Month Ask	6 Month Bid	6 Month Ask	9 Month Bid	9 Month Ask	1 Year Bid	1 Year Ask
2020-12-31	6.88	7.38	6.9	7.4	6.95	7.45	7.04	7.29	7.1	7.35	7.13	7.63	7.17	7.67
2020-12-30	6.89	7.39	6.91	7.41	6.95	7.45	7.04	7.29	7.1	7.35	7.13	7.63	7.17	7.67
2020-12-29	6.9	7.4	6.92	7.42	6.96	7.46	7.05	7.3	7.1	7.35	7.13	7.63	7.17	7.67
2020-12-28	6.9	7.4	6.92	7.42	6.94	7.44	7.04	7.29	7.1	7.35	7.13	7.63	7.16	7.66
2020-12-24	6.89	7.39	6.9	7.4	6.94	7.44	7.05	7.3	7.1	7.35	7.13	7.63	7.16	7.66
2020-12-23	6.9	7.4	6.92	7.42	6.94	7.44	7.05	7.3	7.1	7.35	7.13	7.63	7.16	7.66
2020-12-22	6.91	7.41	6.91	7.41	6.94	7.44	7.05	7.3	7.1	7.35	7.13	7.63	7.16	7.66
2020-12-21	6.88	7.38	6.89	7.39	6.92	7.42	7.05	7.3	7.1	7.35	7.13	7.63	7.16	7.66
2020-12-18	6.86	7.36	6.9	7.4	6.91	7.41	7.05	7.3	7.1	7.35	7.13	7.63	7.17	7.67
2020-12-17	6.86	7.36	6.9	7.4	6.91	7.41	7.05	7.3	7.1	7.35	7.13	7.63	7.17	7.67
2020-12-16	6.85	7.35	6.89	7.39	6.91	7.41	7.04	7.29	7.1	7.35	7.14	7.64	7.19	7.69
2020-12-15	6.84	7.34	6.89	7.39	6.9	7.4	7.05	7.3	7.1	7.35	7.14	7.64	7.18	7.68
2020-12-14	6.83	7.33	6.89	7.39	6.91	7.41	7.05	7.3	7.1	7.35	7.14	7.64	7.18	7.68
2020-12-11	6.85	7.35	6.89	7.39	6.91	7.41	7.05	7.3	7.1	7.35	7.14	7.64	7.18	7.68
2020-12-10	6.85	7.35	6.89	7.39	6.91	7.41	7.05	7.3	7.1	7.35	7.14	7.64	7.18	7.68
2020-12-09	6.85	7.35	6.89	7.39	6.91	7.41	7.05	7.3	7.1	7.35	7.14	7.64	7.18	7.68
2020-12-08	6.83	7.33	6.88	7.38	6.9	7.4	7.05	7.3	7.1	7.35	7.14	7.64	7.18	7.68
2020-12-07	6.82	7.32	6.88	7.38	6.91	7.41	7.04	7.29	7.09	7.34	7.14	7.64	7.19	7.69
2020-12-04	6.83	7.33	6.88	7.38	6.92	7.42	7.04	7.29	7.1	7.35	7.14	7.64	7.19	7.69
2020-12-03	6.82	7.32	6.88	7.38	6.91	7.41	7.04	7.29	7.1	7.35	7.14	7.64	7.19	7.69
2020-12-02	6.83	7.33	6.88	7.38	6.93	7.43	7.05	7.3	7.09	7.34	7.14	7.64	7.19	7.69
2020-12-01	6.83	7.33	6.88	7.38	6.93	7.43	7.04	7.29	7.09	7.34	7.14	7.64	7.19	7.69
Date	1 Week Bid	1 Week Ask	2 Week Bid	2 Week Ask	1 Month Bid	1 Month Ask	3 Month Bid	3 Month Ask	6 Month Bid	6 Month Ask	9 Month Bid	9 Month Ask	1 Year Bid	1 Year Ask
2021-03-31	6.93	7.43	6.96	7.46	7.01	7.51	7.34	7.59	7.63	7.88	7.69	8.19	7.75	8.25
2021-03-30	6.92	7.42	6.96	7.46	7.01	7.51	7.33	7.58	7.63	7.88	7.69	8.19	7.74	8.24
2021-03-29	6.9	7.4	6.94	7.44	7	7.5	7.33	7.58	7.64	7.89	7.69	8.19	7.74	8.24
2021-03-26	6.87	7.37	6.92	7.42	6.99	7.49	7.33	7.58	7.63	7.88	7.69	8.19	7.73	8.23
2021-03-25	6.87	7.37	6.92	7.42	7	7.5	7.34	7.59	7.62	7.87	7.68	8.18	7.72	8.22
2021-03-24	6.86	7.36	6.91	7.41	6.97	7.47	7.23	7.48	7.52	7.77	7.63	8.13	7.68	8.18
2021-03-22	6.89	7.39	6.93	7.43	7.01	7.51	7.26	7.51	7.53	7.78	7.63	8.13	7.69	8.19
2021-03-19	6.91	7.41	6.95	7.45	7.05	7.55	7.32	7.57	7.59	7.84	7.67	8.17	7.73	8.23
2021-03-18	6.92	7.42	6.95	7.45	7.05	7.55	7.33	7.58	7.62	7.87	7.68	8.18	7.73	8.23
2021-03-17	6.93	7.43	6.96	7.46	7.05	7.55	7.35	7.6	7.64	7.89	7.69	8.19	7.74	8.24
2021-03-16	6.93	7.43	6.96	7.46	7.05	7.55	7.34	7.59	7.63	7.88	7.68	8.18	7.74	8.24
2021-03-15	6.91	7.41	6.97	7.47	7.05	7.55	7.35	7.6	7.63	7.88	7.68	8.18	7.73	8.23
2021-03-12	6.92	7.42	6.97	7.47	7.05	7.55	7.35	7.6	7.64	7.89	7.69	8.19	7.74	8.24
2021-03-11	6.93	7.43	6.97	7.47	7.06	7.56	7.32	7.57	7.62	7.87	7.64	8.14	7.69	8.19
2021-03-10	6.9	7.4	6.93	7.43	6.99	7.49	7.15	7.4	7.41	7.66	7.5	8	7.57	8.07
2021-03-09	6.87	7.37	6.92	7.42	6.98	7.48	7.15	7.4	7.41	7.66	7.5	8	7.56	8.06
2021-03-08	6.87	7.37	6.91	7.41	6.97	7.47	7.15	7.4	7.41	7.66	7.49	7.99	7.55	8.05
2021-03-05	6.85	7.35	6.9	7.4	6.97	7.47	7.14	7.39	7.4	7.65	7.5	8	7.55	8.05
2021-03-04	6.77	7.27	6.84	7.34	6.93	7.43	7.15	7.4	7.4	7.65	7.5	8	7.56	8.06
2021-03-03	6.77	7.27	6.84	7.34	6.93	7.43	7.14	7.39	7.39	7.64	7.48	7.98	7.54	8.04
2021-03-02	6.81	7.31	6.87	7.37	6.95	7.45	7.14	7.39	7.4	7.65	7.49	7.99	7.54	8.04
2021-03-01	6.85	7.35	6.89	7.39	6.96	7.46	7.14	7.39	7.4	7.65	7.49	7.99	7.54	8.04
Date	1 Week Bid	1 Week Ask	2 Week Bid	2 Week Ask	1 Month Bid	1 Month Ask	3 Month Bid	3 Month Ask	6 Month Bid	6 Month Ask	9 Month Bid	9 Month Ask	1 Year Bid	1 Year Ask
2021-06-30	6.92	7.42	6.96	7.46	7.02	7.52	7.2	7.45	7.44	7.69	7.52	8.02	7.58	8.08
2021-06-29	6.89	7.39	6.94	7.44	7.01	7.51	7.2	7.45	7.43	7.68	7.5	8	7.57	8.07
2021-06-28	6.91	7.41	6.95	7.45	7.01	7.51	7.2	7.45	7.43	7.68	7.5	8	7.56	8.06
2021-06-25	6.87	7.37	6.92	7.42	7.01	7.51	7.21	7.46	7.44	7.69	7.5	8	7.55	8.05
2021-06-24	6.85	7.35	6.93	7.43	7.01	7.51	7.21	7.46	7.44	7.69	7.5	8	7.54	8.04
2021-06-23	6.86	7.36	6.93	7.43	7	7.5	7.2	7.45	7.44	7.69	7.51	8.01	7.56	8.06
2021-06-22	6.92	7.42	6.96	7.46	7.01	7.51	7.2	7.45	7.44	7.69	7.51	8.01	7.56	8.06
2021-06-21	6.92	7.42	6.96	7.46	7.01	7.51	7.2	7.45	7.44	7.69	7.52	8.02	7.58	8.08
2021-06-18	6.91	7.41	6.94	7.44	7	7.5	7.21	7.46	7.45	7.7	7.5	8	7.56	8.06
2021-06-17	6.92	7.42	6.96	7.46	7.01	7.51	7.22	7.47	7.44	7.69	7.5	8	7.58	8.08
2021-06-16	6.92	7.42	6.96	7.46	7.02	7.52	7.24	7.49	7.45	7.7	7.51	8.01	7.59	8.09
2021-06-15	6.9	7.4	6.95	7.45	7.02	7.52	7.25	7.5	7.45	7.7	7.51	8.01	7.59	8.09
2021-06-14	6.88	7.38	6.93	7.43	7.02	7.52	7.24	7.49	7.45	7.7	7.52	8.02	7.59	8.09
2021-06-11	6.87	7.37	6.92	7.42	7.02	7.52	7.25	7.5	7.45	7.7	7.51	8.01	7.58	8.08
2021-06-10	6.86	7.36	6.91	7.41	7.01	7.51	7.25	7.5	7.45	7.7	7.52	8.02	7.59	8.09
2021-06-09	6.79	7.29	6.87	7.37	6.99	7.49	7.24	7.49	7.45	7.7	7.52	8.02	7.57	8.07
2021-06-08	6.82	7.32	6.88	7.38	7.02	7.52	7.23	7.48	7.44	7.69	7.53	8.03	7.58	8.08
2021-06-07	6.86	7.36	6.92	7.42	7.03	7.53	7.23	7.48	7.45	7.7	7.52	8.02	7.57	8.07
2021-06-04	6.89	7.39	6.94	7.44	7.03	7.53	7.23	7.48	7.45	7.7	7.53	8.03	7.58	8.08
2021-06-03	6.89	7.39	6.94	7.44	7.03	7.53	7.23	7.48	7.45	7.7	7.53	8.03	7.58	8.08
2021-06-02	6.88	7.38	6.93	7.43	7.01	7.51	7.24	7.49	7.45	7.7	7.53	8.03	7.58	8.08
2021-06-01	6.91	7.41	6.95	7.45	7.03	7.53	7.24	7.49	7.46	7.71	7.53	8.03	7.58	8.08
Date	1 Week Bid	1 Week Ask	2 Week Bid	2 Week Ask	1 Month Bid	1 Month Ask	3 Month Bid	3 Month Ask	6 Month Bid	6 Month Ask	9 Month Bid	9 Month Ask	1 Year Bid	1 Year Ask
2021-09-30	7.19	7.69	7.25	7.75	7.31	7.81	7.53	7.78	7.9	8.15	8.21	8.71	8.43	8.93
2021-09-29	7.2	7.7	7.25	7.75	7.31	7.81	7.53	7.78	7.91	8.16	8.21	8.71	8.42	8.92
2021-09-28	7.22	7.72	7.26	7.76	7.3	7.8	7.52	7.77	7.91	8.16	8.18	8.68	8.39	8.89
2021-09-27	7.22	7.72	7.26	7.76	7.31	7.81	7.53	7.78	7.89	8.14	8.14	8.64	8.35	8.85
2021-09-24	7.19	7.69	7.24	7.74	7.3	7.8	7.51	7.76	7.88	8.13	8.1	8.6	8.27	8.77
2021-09-23	7.2	7.7	7.24	7.74	7.29	7.79	7.49	7.74	7.86	8.11	8.06	8.56	8.25	8.75
2021-09-22	7.2	7.7	7.24	7.74	7.3	7.8	7.44	7.69	7.72	7.97	7.87	8.37	8.09	8.59
2021-09-21	7.2	7.7	7.24	7.74	7.28	7.78	7.44	7.69	7.66	7.91	7.81	8.31	8	8.5
2021-09-20	6.96	7.46	7.02	7.52	7.09	7.59	7.32	7.57	7.5	7.75	7.66	8.16	7.82	8.32
2021-09-16	6.91	7.41	6.97	7.47	7.06	7.56	7.28	7.53	7.51	7.76	7.63	8.13	7.74	8.24
2021-09-15	6.89	7.39	6.95	7.45	7.04	7.54	7.23	7.48	7.49	7.74	7.57	8.07	7.66	8.16
2021-09-14	6.9	7.4	6.95	7.45	7.03	7.53	7.21	7.46	7.47	7.72	7.53	8.03	7.6	8.1
2021-09-13	6.9	7.4	6.96	7.46	7.01	7.51	7.17	7.42	7.4	7.65	7.45	7.95	7.51	8.01
2021-09-10	6.9	7.4	6.95	7.45	7.01	7.51	7.15	7.4	7.36	7.61	7.44	7.94	7.51	8.01
2021-09-09	6.91	7.41	6.96	7.46	7.01	7.51	7.14	7.39	7.31	7.56	7.41	7.91	7.5	8
2021-09-08	6.89	7.39	6.94	7.44	7.01	7.51	7.14	7.39	7.29	7.54	7.4	7.9	7.49	7.99
2021-09-07	6.91	7.41	6.95	7.45	7	7.5	7.13	7.38	7.29	7.54	7.38	7.88	7.49	7.99
2021-09-06	6.9	7.4	7.94	7.44	7.01	7.51	7.14	7.39	7.28	7.53	7.39	7.89	7.49	7.99
2021-09-03	6.91	7.41	6.96	7.46	7.01	7.51	7.14	7.39	7.29	7.54	7.39	7.89	7.48	7.98
2021-09-02	6.91	7.41	6.95	7.45	7.01	7.51	7.13	7.38	7.3	7.55	7.39	7.89	7.5	8
2021-09-01	6.92	7.42	6.95	7.45	7.01	7.51	7.12	7.37	7.29	7.54	7.39	7.89	7.49	7.99
Date	1 Week Bid	1 Week Ask	2 Week Bid	2 Week Ask	1 Month Bid	1 Month Ask	3 Month Bid	3 Month Ask	6 Month Bid	6 Month Ask	9 Month Bid	9 Month Ask	1 Year Bid	1 Year Ask
2021-12-31	9.76	10.26	9.81	10.32	9.89	10.39	10.29	10.54	11.21	11.46	11.25	11.75	11.3	11.8
